# Supplementary material for: The role of Helicobacter suis, Fusobacterium gastrosuis, and the pars oesophageal microbiota in gastric ulceration in slaughter pigs receiving meal or pelleted feed
Source: Vet Res. 2024 Feb 5;55:15. doi: 10.1186/s13567-024-01274-1 (PMC10845778; doi:10.1186/s13567-024-01274-1)
Supplement: Supplementary file 2 — Additional file 2. Differentially abundant Amplicon Sequence Variants (ASVs) associated with meal feed and macroscopic lesion score. [file 13567_2024_1274_MOESM2_ESM.xlsx]

## Sheet: ASVs associated with meal feed
Differentially abundant Amplicon Sequence Variants (ASVs) in the pars oesophagea associated with meal feed
ASV taxonomy	logFC	logCPM	LR	p-value	FDR	q-value (BH)	below permFDP threshold
Unnamed Turicibacter	-0.133615	10.4486	1.28889	0.256253	0.480095	0.480095	FALSE
Unnamed Turicibacter 1	-0.111266	10.365	1.05803	0.303664	0.547288	0.547288	FALSE
Unnamed Turicibacter 10	-0.110689	9.94949	0.966985	0.325433	0.558896	0.558896	FALSE
Unnamed Turicibacter 11	-0.0937521	9.94159	0.679144	0.409882	0.630792	0.630792	FALSE
Unnamed Turicibacter 12	-0.117147	9.92229	1.13281	0.287178	0.523547	0.523547	FALSE
Unnamed Turicibacter 13	-0.101014	9.9123	0.696903	0.403826	0.62965	0.62965	FALSE
Unnamed Turicibacter 14	-0.0973692	9.89025	0.688826	0.406564	0.629776	0.629776	FALSE
Unnamed Turicibacter 15	-0.189163	9.83095	2.64425	0.103925	0.294973	0.294973	FALSE
Unnamed Turicibacter 16	-0.100455	9.84307	0.642319	0.422872	0.642441	0.642441	FALSE
Unnamed Turicibacter 17	-0.221092	9.79925	3.66897	0.0554343	0.202122	0.202122	FALSE
Unnamed Turicibacter 18	-0.0805062	9.76949	0.480596	0.488152	0.703296	0.703296	FALSE
Unnamed Turicibacter 19	-0.128441	9.75316	1.23902	0.26566	0.489971	0.489971	FALSE
Unnamed Turicibacter 2	-0.069698	10.2188	0.325866	0.568104	0.765119	0.765119	FALSE
Unnamed Turicibacter 20	-0.0876623	9.76822	0.580956	0.445938	0.67103	0.67103	FALSE
Unnamed Turicibacter 21	-0.127904	9.73617	1.30619	0.253086	0.480095	0.480095	FALSE
Unnamed Turicibacter 22	-0.144824	9.71382	1.43926	0.23026	0.456666	0.456666	FALSE
Unnamed Turicibacter 23	-0.0322619	9.72804	0.0803262	0.776856	0.88062	0.88062	FALSE
Unnamed Turicibacter 24	-0.0851125	9.72341	0.436277	0.508925	0.723162	0.723162	FALSE
Unnamed Turicibacter 25	-0.124436	9.69703	1.14081	0.285482	0.522465	0.522465	FALSE
Unnamed Turicibacter 26	-0.143457	9.66258	1.3892	0.23854	0.4653	0.4653	FALSE
Unnamed Turicibacter 27	-0.139746	9.66058	1.50671	0.219642	0.450694	0.450694	FALSE
Unnamed Turicibacter 28	-0.149668	9.61803	1.68364	0.194442	0.434019	0.434019	FALSE
Unnamed Turicibacter 29	-0.160248	9.60258	1.71187	0.190743	0.432593	0.432593	FALSE
Unnamed Turicibacter 3	-0.113102	10.163	0.951932	0.329228	0.559333	0.559333	FALSE
Unnamed Turicibacter 30	-0.150696	9.57527	1.58125	0.20858	0.441057	0.441057	FALSE
Unnamed Turicibacter 31	-0.11126	9.5887	1.03892	0.308073	0.551171	0.551171	FALSE
Unnamed Turicibacter 32	-0.166891	9.59183	2.05198	0.152009	0.372871	0.372871	FALSE
Unnamed Turicibacter 33	-0.163793	9.51207	1.75823	0.184845	0.423269	0.423269	FALSE
Unnamed Turicibacter 34	-0.130245	9.56588	1.47721	0.224212	0.451124	0.451124	FALSE
Unnamed Turicibacter 35	-0.145042	9.52993	1.59042	0.207266	0.440556	0.440556	FALSE
Unnamed Turicibacter 36	-0.043206	9.52617	0.138327	0.70995	0.849789	0.849789	FALSE
Unnamed Turicibacter 37	-0.167614	9.50001	2.02271	0.154963	0.373719	0.373719	FALSE
Unnamed Turicibacter 38	-0.137187	9.53254	1.41942	0.233498	0.45894	0.45894	FALSE
Unnamed Turicibacter 39	-0.0922327	9.53279	0.761671	0.382806	0.617497	0.617497	FALSE
Unnamed Turicibacter 4	-0.177347	10.0671	2.2226	0.136004	0.346591	0.346591	FALSE
Unnamed Turicibacter 40	-0.0630794	9.52108	0.332318	0.564297	0.765119	0.765119	FALSE
Unnamed Turicibacter 41	-0.135247	9.49618	1.44759	0.228915	0.455906	0.455906	FALSE
Unnamed Turicibacter 42	-0.182683	9.46817	2.7773	0.0956093	0.278029	0.278029	FALSE
Unnamed Turicibacter 43	-0.0843981	9.45646	0.539464	0.462655	0.6844	0.6844	FALSE
Unnamed Turicibacter 44	-0.165625	9.42017	2.04597	0.15261	0.372871	0.372871	FALSE
Unnamed Turicibacter 45	-0.111502	9.42362	0.997288	0.317968	0.55382	0.55382	FALSE
Unnamed Turicibacter 46	-0.141841	9.40623	1.6335	0.201219	0.437345	0.437345	FALSE
Unnamed Turicibacter 47	-0.103319	9.36581	0.7245	0.394672	0.61875	0.61875	FALSE
Unnamed Turicibacter 48	-0.098189	9.36878	0.729604	0.393012	0.61875	0.61875	FALSE
Unnamed Turicibacter 49	-0.113284	9.40684	1.01439	0.313853	0.55382	0.55382	FALSE
Unnamed Turicibacter 5	-0.259607	10.0711	4.64391	0.0311639	0.125184	0.125184	FALSE
Unnamed Turicibacter 50	-0.109553	9.3768	0.988143	0.320197	0.553917	0.553917	FALSE
Unnamed Turicibacter 51	-0.0580214	9.35297	0.233557	0.628899	0.810037	0.810037	FALSE
Unnamed Turicibacter 52	-0.116673	9.33601	1.12307	0.289258	0.525319	0.525319	FALSE
Unnamed Turicibacter 53	-0.191112	9.31814	2.64609	0.103805	0.294973	0.294973	FALSE
Unnamed Turicibacter 54	-0.14247	9.34274	1.65022	0.198928	0.436537	0.436537	FALSE
Unnamed Turicibacter 55	-0.104085	9.2989	0.748841	0.386843	0.61875	0.61875	FALSE
Unnamed Turicibacter 56	-0.164353	9.31369	2.10841	0.146491	0.363544	0.363544	FALSE
Unnamed Turicibacter 57	-0.0461279	9.28188	0.156661	0.692249	0.841349	0.841349	FALSE
Unnamed Turicibacter 58	-0.0525123	9.25997	0.195319	0.658526	0.816866	0.816866	FALSE
Unnamed Turicibacter 59	-0.100769	9.22078	0.892474	0.344808	0.579571	0.579571	FALSE
Unnamed Turicibacter 6	-0.185942	10.0491	2.27218	0.131715	0.342299	0.342299	FALSE
Unnamed Turicibacter 60	-0.170411	9.24355	2.70621	0.0999585	0.288904	0.288904	FALSE
Unnamed Turicibacter 61	-0.131099	9.22087	1.30241	0.253773	0.480095	0.480095	FALSE
Unnamed Turicibacter 62	-0.173765	9.21715	2.4838	0.115024	0.315152	0.315152	FALSE
Unnamed Turicibacter 63	-0.137033	9.16895	1.49134	0.222008	0.451124	0.451124	FALSE
Unnamed Turicibacter 64	-0.161572	9.1463	1.95302	0.162262	0.384472	0.384472	FALSE
Unnamed Turicibacter 65	-0.208198	9.14022	3.17003	0.0750013	0.240207	0.240207	FALSE
Unnamed Turicibacter 66	-0.133891	9.11982	1.21271	0.270797	0.49751	0.49751	FALSE
Unnamed Turicibacter 67	-0.105867	9.14575	0.993157	0.318972	0.55382	0.55382	FALSE
Unnamed Turicibacter 68	-0.192509	9.01293	3.17244	0.0748905	0.240207	0.240207	FALSE
Unnamed Turicibacter 69	-0.0968134	9.01915	0.806695	0.369099	0.607053	0.607053	FALSE
Unnamed Turicibacter 7	-0.181397	10.0185	2.80874	0.0937519	0.274311	0.274311	FALSE
Unnamed Turicibacter 70	-0.0983599	8.98984	0.863077	0.352879	0.58896	0.58896	FALSE
Unnamed Turicibacter 71	-0.150843	8.8798	1.65842	0.197817	0.436117	0.436117	FALSE
Unnamed Turicibacter 8	-0.0786512	10.0005	0.467282	0.49424	0.708118	0.708118	FALSE
Unnamed Turicibacter 9	-0.0507232	10.0252	0.187255	0.665211	0.816866	0.816866	FALSE
Unnamed Lactobacillus	1.3113	12.3431	10.4763	0.00120912	0.0191855	0.0191855	TRUE
Unnamed Lactobacillus 1	1.3207	12.2733	9.93635	0.00162046	0.0191855	0.0191855	TRUE
Unnamed Lactobacillus 10	1.23789	11.8863	8.95536	0.00276656	0.0191855	0.0191855	TRUE
Unnamed Lactobacillus 11	1.23789	11.8041	8.61936	0.00332609	0.0202124	0.0202124	TRUE
Unnamed Lactobacillus 12	1.1302	11.8104	7.52358	0.00608964	0.0339587	0.0339587	TRUE
Unnamed Lactobacillus 13	1.2673	11.7763	9.85826	0.00169071	0.0191855	0.0191855	TRUE
Unnamed Lactobacillus 14	1.25488	11.7915	9.53759	0.00201306	0.0191855	0.0191855	TRUE
Unnamed Lactobacillus 15	1.25101	11.7169	8.93321	0.00280031	0.0191855	0.0191855	TRUE
Unnamed Lactobacillus 16	1.28639	11.6723	9.82737	0.00171934	0.0191855	0.0191855	TRUE
Unnamed Lactobacillus 17	1.26432	11.7054	9.22003	0.00239382	0.0191855	0.0191855	TRUE
Unnamed Lactobacillus 18	1.27021	11.6884	9.98102	0.00158162	0.0191855	0.0191855	TRUE
Unnamed Lactobacillus 19	1.18978	11.6409	8.50781	0.00353626	0.0206936	0.0206936	TRUE
Unnamed Lactobacillus 2	1.25858	12.1032	9.63282	0.00191131	0.0191855	0.0191855	TRUE
Unnamed Lactobacillus 20	1.2135	11.585	8.76368	0.00307289	0.0197511	0.0197511	TRUE
Unnamed Lactobacillus 21	1.29733	11.6315	9.58504	0.00196169	0.0191855	0.0191855	TRUE
Unnamed Lactobacillus 22	1.30157	11.6023	9.72838	0.00181444	0.0191855	0.0191855	TRUE
Unnamed Lactobacillus 23	1.22147	11.5642	9.12076	0.00252724	0.0191855	0.0191855	TRUE
Unnamed Lactobacillus 24	1.2535	11.5569	9.14613	0.00249244	0.0191855	0.0191855	TRUE
Unnamed Lactobacillus 25	1.21674	11.5535	9.25054	0.00235426	0.0191855	0.0191855	TRUE
Unnamed Lactobacillus 26	1.31004	11.5325	10.4827	0.00120499	0.0191855	0.0191855	TRUE
Unnamed Lactobacillus 27	1.25969	11.5157	9.60753	0.00193781	0.0191855	0.0191855	TRUE
Unnamed Lactobacillus 28	1.26345	11.4597	9.6349	0.00190915	0.0191855	0.0191855	TRUE
Unnamed Lactobacillus 29	1.23386	11.4769	9.4063	0.00216241	0.0191855	0.0191855	TRUE
Unnamed Lactobacillus 3	1.2811	12.0635	9.8136	0.00173226	0.0191855	0.0191855	TRUE
Unnamed Lactobacillus 30	1.22546	11.4901	9.0315	0.00265366	0.0191855	0.0191855	TRUE
Unnamed Lactobacillus 31	1.18819	11.4446	8.43983	0.0036709	0.0212196	0.0212196	TRUE
Unnamed Lactobacillus 32	1.22991	11.4398	8.88593	0.00287377	0.0191855	0.0191855	TRUE
Unnamed Lactobacillus 33	1.20358	11.4296	8.9215	0.00281833	0.0191855	0.0191855	TRUE
Unnamed Lactobacillus 34	1.29565	11.4352	10.0628	0.0015129	0.0191855	0.0191855	TRUE
Unnamed Lactobacillus 35	1.2266	11.4152	8.66947	0.00323586	0.0199194	0.0199194	TRUE
Unnamed Lactobacillus 36	1.32561	11.4413	10.4047	0.00125693	0.0191855	0.0191855	TRUE
Unnamed Lactobacillus 37	1.28647	11.3774	9.57058	0.0019772	0.0191855	0.0191855	TRUE
Unnamed Lactobacillus 38	1.31854	11.3676	10.3492	0.0012953	0.0191855	0.0191855	TRUE
Unnamed Lactobacillus 39	1.23962	11.3628	9.00033	0.00269931	0.0191855	0.0191855	TRUE
Unnamed Lactobacillus 4	1.27767	12.0257	9.60295	0.00194265	0.0191855	0.0191855	TRUE
Unnamed Lactobacillus 40	1.28688	11.3605	10.0498	0.00152364	0.0191855	0.0191855	TRUE
Unnamed Lactobacillus 41	1.23558	11.3666	8.96225	0.00275615	0.0191855	0.0191855	TRUE
Unnamed Lactobacillus 42	1.22756	11.343	8.73291	0.00312517	0.0197511	0.0197511	TRUE
Unnamed Lactobacillus 43	1.30561	11.3354	10.0516	0.00152213	0.0191855	0.0191855	TRUE
Unnamed Lactobacillus 44	1.24545	11.2928	8.5165	0.00351942	0.0206936	0.0206936	TRUE
Unnamed Lactobacillus 45	1.24151	11.3051	9.53509	0.00201581	0.0191855	0.0191855	TRUE
Unnamed Lactobacillus 46	1.30273	11.2876	10.4251	0.00124313	0.0191855	0.0191855	TRUE
Unnamed Lactobacillus 47	1.26587	11.2617	9.69489	0.00184781	0.0191855	0.0191855	TRUE
Unnamed Lactobacillus 48	1.35966	11.2642	10.7797	0.00102618	0.0191855	0.0191855	TRUE
Unnamed Lactobacillus 49	1.30258	11.2759	9.72949	0.00181335	0.0191855	0.0191855	TRUE
Unnamed Lactobacillus 5	1.25454	11.9782	8.97082	0.00274325	0.0191855	0.0191855	TRUE
Unnamed Lactobacillus 50	1.26084	11.2183	9.14775	0.00249024	0.0191855	0.0191855	TRUE
Unnamed Lactobacillus 51	1.30125	11.1964	10.2082	0.0013982	0.0191855	0.0191855	TRUE
Unnamed Lactobacillus 52	1.22785	11.1618	8.76964	0.00306286	0.0197511	0.0197511	TRUE
Unnamed Lactobacillus 53	1.3182	11.161	10.3754	0.00127709	0.0191855	0.0191855	TRUE
Unnamed Lactobacillus 54	1.20601	11.1587	8.57365	0.00341063	0.0204638	0.0204638	TRUE
Unnamed Lactobacillus 55	1.33115	11.1506	10.4037	0.00125766	0.0191855	0.0191855	TRUE
Unnamed Lactobacillus 56	1.27241	11.1483	9.62663	0.00191776	0.0191855	0.0191855	TRUE
Unnamed Lactobacillus 57	1.29255	11.1179	9.39631	0.00217423	0.0191855	0.0191855	TRUE
Unnamed Lactobacillus 58	1.28711	11.0942	8.94017	0.00278966	0.0191855	0.0191855	TRUE
Unnamed Lactobacillus 59	1.24195	11.0838	8.9603	0.00275909	0.0191855	0.0191855	TRUE
Unnamed Lactobacillus 6	1.2697	11.9517	9.368	0.00220806	0.0191855	0.0191855	TRUE
Unnamed Lactobacillus 60	1.31702	11.0737	10.7616	0.00103625	0.0191855	0.0191855	TRUE
Unnamed Lactobacillus 61	1.33785	11.0508	9.99886	0.00156638	0.0191855	0.0191855	TRUE
Unnamed Lactobacillus 62	1.23865	11.0229	8.88711	0.00287191	0.0191855	0.0191855	TRUE
Unnamed Lactobacillus 63	1.26409	11.0279	9.32188	0.00226433	0.0191855	0.0191855	TRUE
Unnamed Lactobacillus 64	1.35752	11.0241	10.233	0.00137952	0.0191855	0.0191855	TRUE
Unnamed Lactobacillus 65	1.4335	11.026	12.4184	0.000425122	0.0191855	0.0191855	TRUE
Unnamed Lactobacillus 66	1.23817	10.9467	8.99793	0.00270285	0.0191855	0.0191855	TRUE
Unnamed Lactobacillus 67	1.36205	10.9709	10.5644	0.00115286	0.0191855	0.0191855	TRUE
Unnamed Lactobacillus 68	1.32222	10.877	10.1291	0.00145945	0.0191855	0.0191855	TRUE
Unnamed Lactobacillus 69	1.28027	10.8768	8.90005	0.00285163	0.0191855	0.0191855	TRUE
Unnamed Lactobacillus 7	1.30251	11.9631	10.0745	0.00150332	0.0191855	0.0191855	TRUE
Unnamed Lactobacillus 70	1.29246	10.8566	9.36588	0.00221062	0.0191855	0.0191855	TRUE
Unnamed Lactobacillus 71	1.18237	10.7391	8.32009	0.00392089	0.022125	0.022125	TRUE
Unnamed Lactobacillus 75	0.922573	9.12018	5.00625	0.0252559	0.109829	0.109829	FALSE
Unnamed Lactobacillus 8	1.23303	11.9057	8.68093	0.00321557	0.0199194	0.0199194	TRUE
Unnamed Lactobacillus 9	1.32343	11.8988	10.6037	0.00112862	0.0191855	0.0191855	TRUE
Unnamed Clostridium sensu stricto 1	-0.139982	10.5098	2.56603	0.109182	0.300884	0.300884	FALSE
Unnamed Clostridium sensu stricto 1 1	0.0455138	10.4724	0.192	0.661258	0.816866	0.816866	FALSE
Unnamed Clostridium sensu stricto 1 10	-0.0771442	10.0527	0.955349	0.328361	0.559333	0.559333	FALSE
Unnamed Clostridium sensu stricto 1 100	-0.29574	8.12461	4.61544	0.0316854	0.126209	0.126209	FALSE
Unnamed Clostridium sensu stricto 1 103	-0.218956	8.14143	3.33854	0.0676747	0.229127	0.229127	FALSE
Unnamed Clostridium sensu stricto 1 104	-0.289116	8.11917	4.93659	0.0262938	0.112282	0.112282	FALSE
Unnamed Clostridium sensu stricto 1 105	-0.201438	8.03548	2.01919	0.155322	0.373719	0.373719	FALSE
Unnamed Clostridium sensu stricto 1 107	-0.116471	8.11335	0.731157	0.392509	0.61875	0.61875	FALSE
Unnamed Clostridium sensu stricto 1 109	-0.405151	8.06099	11.7727	0.000601059	0.0191855	0.0191855	TRUE
Unnamed Clostridium sensu stricto 1 11	-0.0962774	10.0436	1.29689	0.254783	0.480095	0.480095	FALSE
Unnamed Clostridium sensu stricto 1 12	-0.117203	9.9868	1.83313	0.175758	0.408379	0.408379	FALSE
Unnamed Clostridium sensu stricto 1 13	-0.0805939	9.98012	0.944825	0.33104	0.560404	0.560404	FALSE
Unnamed Clostridium sensu stricto 1 14	-0.0508766	9.97777	0.416431	0.518723	0.723162	0.723162	FALSE
Unnamed Clostridium sensu stricto 1 15	-0.120696	9.97403	2.41037	0.120534	0.325277	0.325277	FALSE
Unnamed Clostridium sensu stricto 1 16	-0.0866072	9.93191	1.03016	0.310121	0.551171	0.551171	FALSE
Unnamed Clostridium sensu stricto 1 17	0.0380835	9.90008	0.222483	0.637154	0.810037	0.810037	FALSE
Unnamed Clostridium sensu stricto 1 18	-0.0337387	9.88264	0.200599	0.654238	0.815694	0.815694	FALSE
Unnamed Clostridium sensu stricto 1 19	-0.0192535	9.88891	0.0537284	0.816698	0.892916	0.892916	FALSE
Unnamed Clostridium sensu stricto 1 2	-0.113482	10.3893	1.63653	0.200802	0.437345	0.437345	FALSE
Unnamed Clostridium sensu stricto 1 20	-0.0328714	9.80249	0.188116	0.664489	0.816866	0.816866	FALSE
Unnamed Clostridium sensu stricto 1 21	-0.0746796	9.81785	0.882955	0.347394	0.581854	0.581854	FALSE
Unnamed Clostridium sensu stricto 1 22	-0.102819	9.82594	1.59653	0.206396	0.440556	0.440556	FALSE
Unnamed Clostridium sensu stricto 1 23	-0.0928219	9.77459	1.28055	0.257797	0.480105	0.480105	FALSE
Unnamed Clostridium sensu stricto 1 24	-0.0687226	9.76269	0.761707	0.382795	0.617497	0.617497	FALSE
Unnamed Clostridium sensu stricto 1 25	-0.0731998	9.75294	0.758082	0.383929	0.617497	0.617497	FALSE
Unnamed Clostridium sensu stricto 1 26	-0.101705	9.76228	1.55967	0.211714	0.444037	0.444037	FALSE
Unnamed Clostridium sensu stricto 1 27	-0.0949566	9.72596	1.31303	0.251847	0.480095	0.480095	FALSE
Unnamed Clostridium sensu stricto 1 28	-0.0880579	9.68318	1.09169	0.296096	0.535686	0.535686	FALSE
Unnamed Clostridium sensu stricto 1 29	-0.102257	9.66486	1.67918	0.195034	0.434019	0.434019	FALSE
Unnamed Clostridium sensu stricto 1 3	-0.050506	10.2681	0.360084	0.548459	0.751358	0.751358	FALSE
Unnamed Clostridium sensu stricto 1 30	-0.00507032	9.69312	0.00426235	0.947946	0.964571	0.964571	FALSE
Unnamed Clostridium sensu stricto 1 31	-0.0252821	9.67361	0.0870673	0.767939	0.875008	0.875008	FALSE
Unnamed Clostridium sensu stricto 1 32	-0.067638	9.67573	0.656348	0.417852	0.640977	0.640977	FALSE
Unnamed Clostridium sensu stricto 1 33	-0.0990352	9.62477	1.51516	0.218353	0.449998	0.449998	FALSE
Unnamed Clostridium sensu stricto 1 34	-0.152477	9.61185	3.2513	0.0713668	0.237487	0.237487	FALSE
Unnamed Clostridium sensu stricto 1 35	-0.156886	9.63883	3.85118	0.049711	0.188504	0.188504	FALSE
Unnamed Clostridium sensu stricto 1 36	-0.00186779	9.5943	0.000513902	0.981914	0.985068	0.985068	FALSE
Unnamed Clostridium sensu stricto 1 37	-0.0426084	9.61067	0.320316	0.571418	0.765119	0.765119	FALSE
Unnamed Clostridium sensu stricto 1 38	-0.0404738	9.56113	0.232528	0.629655	0.810037	0.810037	FALSE
Unnamed Clostridium sensu stricto 1 39	-0.0349814	9.59647	0.177525	0.673509	0.822792	0.822792	FALSE
Unnamed Clostridium sensu stricto 1 4	-0.105546	10.2315	1.68684	0.194018	0.434019	0.434019	FALSE
Unnamed Clostridium sensu stricto 1 40	-0.0598817	9.56657	0.418392	0.51774	0.723162	0.723162	FALSE
Unnamed Clostridium sensu stricto 1 41	-0.145365	9.54245	3.63727	0.0564994	0.204433	0.204433	FALSE
Unnamed Clostridium sensu stricto 1 42	-0.0651061	9.53265	0.505856	0.476938	0.693601	0.693601	FALSE
Unnamed Clostridium sensu stricto 1 43	-0.0628322	9.55358	0.505636	0.477034	0.693601	0.693601	FALSE
Unnamed Clostridium sensu stricto 1 44	-0.0385361	9.51472	0.219018	0.63979	0.810037	0.810037	FALSE
Unnamed Clostridium sensu stricto 1 45	-0.0271635	9.52926	0.119525	0.72955	0.852539	0.852539	FALSE
Unnamed Clostridium sensu stricto 1 46	-0.0903327	9.48201	1.34745	0.245725	0.471553	0.471553	FALSE
Unnamed Clostridium sensu stricto 1 47	-0.00967135	9.43457	0.0123989	0.911339	0.950602	0.950602	FALSE
Unnamed Clostridium sensu stricto 1 48	0.0126862	9.46009	0.0214948	0.883439	0.934299	0.934299	FALSE
Unnamed Clostridium sensu stricto 1 49	-0.0353902	9.41717	0.150868	0.697708	0.843657	0.843657	FALSE
Unnamed Clostridium sensu stricto 1 5	-0.0659819	10.1998	0.64478	0.421985	0.642441	0.642441	FALSE
Unnamed Clostridium sensu stricto 1 50	0.0542697	9.43877	0.402052	0.526032	0.731199	0.731199	FALSE
Unnamed Clostridium sensu stricto 1 51	-0.02895	9.40648	0.117254	0.732033	0.852539	0.852539	FALSE
Unnamed Clostridium sensu stricto 1 52	-0.117241	9.41645	1.80791	0.178759	0.413325	0.413325	FALSE
Unnamed Clostridium sensu stricto 1 53	-0.101577	9.33901	1.27793	0.258284	0.480105	0.480105	FALSE
Unnamed Clostridium sensu stricto 1 54	-0.0507687	9.38712	0.353432	0.552177	0.75427	0.75427	FALSE
Unnamed Clostridium sensu stricto 1 55	-0.113468	9.35053	1.94742	0.162865	0.384472	0.384472	FALSE
Unnamed Clostridium sensu stricto 1 56	-0.0342873	9.33423	0.153707	0.695017	0.842553	0.842553	FALSE
Unnamed Clostridium sensu stricto 1 57	-0.134064	9.36491	2.31304	0.128293	0.337837	0.337837	FALSE
Unnamed Clostridium sensu stricto 1 58	-0.0296013	9.31975	0.14438	0.703965	0.846902	0.846902	FALSE
Unnamed Clostridium sensu stricto 1 59	0.0201119	9.27508	0.0566767	0.811828	0.892822	0.892822	FALSE
Unnamed Clostridium sensu stricto 1 6	-0.0515367	10.1688	0.429125	0.512418	0.723162	0.723162	FALSE
Unnamed Clostridium sensu stricto 1 60	-0.0284688	9.24761	0.0890739	0.765358	0.874168	0.874168	FALSE
Unnamed Clostridium sensu stricto 1 61	-0.0403743	9.24851	0.198847	0.655653	0.815694	0.815694	FALSE
Unnamed Clostridium sensu stricto 1 62	-0.0650715	9.19534	0.544792	0.460453	0.684185	0.684185	FALSE
Unnamed Clostridium sensu stricto 1 63	-0.115121	9.26703	1.47988	0.223793	0.451124	0.451124	FALSE
Unnamed Clostridium sensu stricto 1 64	0.0668535	9.22364	0.531679	0.465902	0.685063	0.685063	FALSE
Unnamed Clostridium sensu stricto 1 65	-0.105676	9.21909	1.36429	0.242795	0.467824	0.467824	FALSE
Unnamed Clostridium sensu stricto 1 66	-0.179604	9.18741	3.60118	0.0577384	0.205775	0.205775	FALSE
Unnamed Clostridium sensu stricto 1 67	0.0190907	9.16038	0.0589595	0.808148	0.892822	0.892822	FALSE
Unnamed Clostridium sensu stricto 1 68	0.0528725	9.11077	0.326143	0.567939	0.765119	0.765119	FALSE
Unnamed Clostridium sensu stricto 1 69	-0.105165	9.04873	1.36976	0.241853	0.467824	0.467824	FALSE
Unnamed Clostridium sensu stricto 1 7	-0.126704	10.1183	2.28086	0.130979	0.342299	0.342299	FALSE
Unnamed Clostridium sensu stricto 1 70	-0.0297781	9.00962	0.122981	0.725824	0.852539	0.852539	FALSE
Unnamed Clostridium sensu stricto 1 71	-0.0292257	8.89737	0.114449	0.735135	0.854054	0.854054	FALSE
Unnamed Clostridium sensu stricto 1 72	-0.326009	8.74654	8.3602	0.00383528	0.0219027	0.0219027	TRUE
Unnamed Clostridium sensu stricto 1 73	-0.217558	8.73732	2.93384	0.0867409	0.26188	0.26188	FALSE
Unnamed Clostridium sensu stricto 1 74	-0.385763	8.64002	9.98781	0.0015758	0.0191855	0.0191855	TRUE
Unnamed Clostridium sensu stricto 1 75	-0.199075	8.63158	2.36675	0.123945	0.331921	0.331921	FALSE
Unnamed Clostridium sensu stricto 1 76	-0.344171	8.60301	9.66234	0.00188084	0.0191855	0.0191855	TRUE
Unnamed Clostridium sensu stricto 1 77	-0.311275	8.58404	6.72994	0.0094808	0.051067	0.051067	TRUE
Unnamed Clostridium sensu stricto 1 78	-0.272287	8.55848	5.17366	0.0229319	0.102545	0.102545	FALSE
Unnamed Clostridium sensu stricto 1 79	-0.314628	8.55738	6.57612	0.0103356	0.0550457	0.0550457	TRUE
Unnamed Clostridium sensu stricto 1 8	-0.0595909	10.0722	0.537462	0.463486	0.6844	0.6844	FALSE
Unnamed Clostridium sensu stricto 1 80	-0.269936	8.50583	4.71283	0.0299383	0.122334	0.122334	FALSE
Unnamed Clostridium sensu stricto 1 81	-0.177994	8.4856	1.84131	0.174798	0.408148	0.408148	FALSE
Unnamed Clostridium sensu stricto 1 82	-0.237943	8.48088	3.51884	0.060675	0.214576	0.214576	FALSE
Unnamed Clostridium sensu stricto 1 83	-0.191584	8.49815	2.2554	0.133149	0.342299	0.342299	FALSE
Unnamed Clostridium sensu stricto 1 84	-0.17456	8.47932	1.59541	0.206555	0.440556	0.440556	FALSE
Unnamed Clostridium sensu stricto 1 85	-0.18079	8.47675	2.17901	0.139905	0.354625	0.354625	FALSE
Unnamed Clostridium sensu stricto 1 86	-0.156994	8.37844	1.60838	0.20472	0.440556	0.440556	FALSE
Unnamed Clostridium sensu stricto 1 87	-0.341892	8.38184	9.17329	0.00245572	0.0191855	0.0191855	TRUE
Unnamed Clostridium sensu stricto 1 88	-0.148991	8.34722	1.41775	0.233775	0.45894	0.45894	FALSE
Unnamed Clostridium sensu stricto 1 89	-0.165035	8.38029	1.78913	0.181032	0.416549	0.416549	FALSE
Unnamed Clostridium sensu stricto 1 9	-0.102938	10.0574	1.69321	0.193179	0.434019	0.434019	FALSE
Unnamed Clostridium sensu stricto 1 90	-0.306993	8.32141	5.44724	0.0195992	0.0893272	0.0893272	FALSE
Unnamed Clostridium sensu stricto 1 91	-0.461268	8.26748	14.5217	0.000138554	0.0191855	0.0191855	TRUE
Unnamed Clostridium sensu stricto 1 92	-0.217803	8.31208	2.67094	0.102196	0.29358	0.29358	FALSE
Unnamed Clostridium sensu stricto 1 93	-0.1206	8.27703	0.845421	0.357851	0.595067	0.595067	FALSE
Unnamed Clostridium sensu stricto 1 94	-0.159954	8.29709	1.72291	0.189319	0.431428	0.431428	FALSE
Unnamed Clostridium sensu stricto 1 95	-0.230472	8.31985	3.14848	0.0759977	0.241765	0.241765	FALSE
Unnamed Clostridium sensu stricto 1 96	-0.255307	8.20303	3.73934	0.0531455	0.199928	0.199928	FALSE
Unnamed Clostridium sensu stricto 1 97	-0.243899	8.16331	3.67737	0.0551558	0.202122	0.202122	FALSE
Unnamed Clostridium sensu stricto 1 98	-0.218665	8.17163	2.95809	0.0854486	0.259632	0.259632	FALSE
Unnamed Clostridium sensu stricto 1 99	-0.412169	8.14883	10.8001	0.00101495	0.0191855	0.0191855	TRUE
Unnamed Clostridiaceae	0.0645119	10.3854	0.417608	0.518133	0.723162	0.723162	FALSE
Unnamed Clostridiaceae 1	0.0320298	10.2801	0.108779	0.741539	0.857292	0.857292	FALSE
Unnamed Clostridiaceae 2	-0.358051	8.8877	9.08056	0.00258341	0.0191855	0.0191855	TRUE
Unnamed Romboutsia	-0.0311351	8.865	0.120983	0.727971	0.852539	0.852539	FALSE
Unnamed Romboutsia 1	-0.0629074	8.83453	0.4454	0.504527	0.720319	0.720319	FALSE
Unnamed Terrisporobacter	0.17627	10.8485	3.21764	0.0728487	0.23814	0.23814	FALSE
Unnamed Terrisporobacter 1	0.203814	10.7759	5.04902	0.0246398	0.109152	0.109152	FALSE
Unnamed Terrisporobacter 10	0.180159	10.4092	4.72528	0.0297223	0.122334	0.122334	FALSE
Unnamed Terrisporobacter 11	0.203934	10.3605	5.73807	0.016601	0.0794837	0.0794837	FALSE
Unnamed Terrisporobacter 12	0.13788	10.3451	2.59134	0.10745	0.297843	0.297843	FALSE
Unnamed Terrisporobacter 13	0.115074	10.3424	1.97468	0.159952	0.382915	0.382915	FALSE
Unnamed Terrisporobacter 14	0.205397	10.3409	5.97471	0.0145125	0.0716554	0.0716554	FALSE
Unnamed Terrisporobacter 15	0.127529	10.3443	2.08653	0.148603	0.366864	0.366864	FALSE
Unnamed Terrisporobacter 16	0.181922	10.2757	5.01091	0.025188	0.109829	0.109829	FALSE
Unnamed Terrisporobacter 17	0.176906	10.2226	4.30657	0.0379655	0.149964	0.149964	FALSE
Unnamed Terrisporobacter 18	0.229973	10.252	7.47995	0.00623898	0.0343869	0.0343869	TRUE
Unnamed Terrisporobacter 19	0.203256	10.1833	5.62521	0.0177039	0.0830856	0.0830856	FALSE
Unnamed Terrisporobacter 2	0.165141	10.6306	3.49468	0.0615662	0.214576	0.214576	FALSE
Unnamed Terrisporobacter 20	0.199096	10.1869	6.39273	0.0114588	0.0603499	0.0603499	TRUE
Unnamed Terrisporobacter 21	0.120856	10.1542	2.14084	0.143423	0.359897	0.359897	FALSE
Unnamed Terrisporobacter 22	0.102496	10.1629	1.52432	0.216967	0.449094	0.449094	FALSE
Unnamed Terrisporobacter 23	0.128767	10.1551	2.32388	0.127402	0.337837	0.337837	FALSE
Unnamed Terrisporobacter 24	0.138349	10.1188	2.86616	0.0904602	0.267988	0.267988	FALSE
Unnamed Terrisporobacter 25	0.271177	10.0858	10.9649	0.000928534	0.0191855	0.0191855	TRUE
Unnamed Terrisporobacter 26	0.14439	10.0845	3.3516	0.0671396	0.229127	0.229127	FALSE
Unnamed Terrisporobacter 27	0.163742	10.0652	3.61565	0.0572385	0.205538	0.205538	FALSE
Unnamed Terrisporobacter 28	0.0828132	10.0478	0.995588	0.318381	0.55382	0.55382	FALSE
Unnamed Terrisporobacter 29	0.151214	10.0446	3.19771	0.0737417	0.239408	0.239408	FALSE
Unnamed Terrisporobacter 3	0.140706	10.5637	2.4072	0.120778	0.325277	0.325277	FALSE
Unnamed Terrisporobacter 30	0.176676	9.9739	4.91707	0.0265926	0.112544	0.112544	FALSE
Unnamed Terrisporobacter 31	0.162873	9.98363	4.1255	0.0422416	0.164119	0.164119	FALSE
Unnamed Terrisporobacter 32	0.0914465	9.95555	1.29088	0.255885	0.480095	0.480095	FALSE
Unnamed Terrisporobacter 33	0.237071	9.95915	9.19088	0.00243224	0.0191855	0.0191855	TRUE
Unnamed Terrisporobacter 34	0.141575	9.95183	2.89946	0.0886091	0.265827	0.265827	FALSE
Unnamed Terrisporobacter 35	0.169762	9.96739	4.17642	0.0409903	0.160573	0.160573	FALSE
Unnamed Terrisporobacter 36	0.15013	9.93872	3.08921	0.0788132	0.245278	0.245278	FALSE
Unnamed Terrisporobacter 37	0.149732	9.93612	3.24768	0.0715244	0.237487	0.237487	FALSE
Unnamed Terrisporobacter 38	0.130751	9.9208	2.62305	0.105322	0.296579	0.296579	FALSE
Unnamed Terrisporobacter 39	0.141904	9.93136	3.01354	0.0825719	0.254049	0.254049	FALSE
Unnamed Terrisporobacter 4	0.0596311	10.5698	0.466747	0.494488	0.708118	0.708118	FALSE
Unnamed Terrisporobacter 40	0.221184	9.88581	7.35118	0.00670189	0.0365137	0.0365137	TRUE
Unnamed Terrisporobacter 41	0.123221	9.90391	2.25389	0.133279	0.342299	0.342299	FALSE
Unnamed Terrisporobacter 42	0.128309	9.9166	2.42818	0.119171	0.32464	0.32464	FALSE
Unnamed Terrisporobacter 43	0.135093	9.88687	2.59818	0.106986	0.297843	0.297843	FALSE
Unnamed Terrisporobacter 44	0.164497	9.85292	3.67518	0.0552282	0.202122	0.202122	FALSE
Unnamed Terrisporobacter 45	0.190966	9.80223	5.70009	0.016964	0.0804095	0.0804095	FALSE
Unnamed Terrisporobacter 46	0.199966	9.81964	4.87125	0.0273077	0.114547	0.114547	FALSE
Unnamed Terrisporobacter 47	0.143648	9.82424	3.08182	0.079172	0.245278	0.245278	FALSE
Unnamed Terrisporobacter 48	0.19517	9.83588	4.97864	0.0256622	0.110581	0.110581	FALSE
Unnamed Terrisporobacter 49	0.186507	9.81645	5.6052	0.0179072	0.0832159	0.0832159	FALSE
Unnamed Terrisporobacter 5	0.155107	10.5585	3.08857	0.0788442	0.245278	0.245278	FALSE
Unnamed Terrisporobacter 50	0.107829	9.76832	1.54669	0.213625	0.446071	0.446071	FALSE
Unnamed Terrisporobacter 51	0.235868	9.77797	8.74101	0.00311131	0.0197511	0.0197511	TRUE
Unnamed Terrisporobacter 52	0.143898	9.74579	3.00369	0.0830752	0.254049	0.254049	FALSE
Unnamed Terrisporobacter 53	0.151426	9.75615	3.23346	0.0721481	0.237487	0.237487	FALSE
Unnamed Terrisporobacter 54	0.143239	9.72662	2.82313	0.0929149	0.273551	0.273551	FALSE
Unnamed Terrisporobacter 55	0.220952	9.73881	6.27956	0.0122138	0.0628314	0.0628314	TRUE
Unnamed Terrisporobacter 56	0.16494	9.71104	3.86307	0.0493599	0.188504	0.188504	FALSE
Unnamed Terrisporobacter 57	0.150558	9.69253	3.13526	0.0766164	0.242108	0.242108	FALSE
Unnamed Terrisporobacter 58	0.158907	9.67178	3.34569	0.0673812	0.229127	0.229127	FALSE
Unnamed Terrisporobacter 59	0.192448	9.69599	4.80434	0.0283881	0.118035	0.118035	FALSE
Unnamed Terrisporobacter 6	0.215894	10.497	6.37055	0.011603	0.0604376	0.0604376	TRUE
Unnamed Terrisporobacter 60	0.157344	9.66473	3.5064	0.0611323	0.214576	0.214576	FALSE
Unnamed Terrisporobacter 61	0.130868	9.6718	2.10866	0.146468	0.363544	0.363544	FALSE
Unnamed Terrisporobacter 62	0.139583	9.66268	2.61673	0.105742	0.296579	0.296579	FALSE
Unnamed Terrisporobacter 63	0.196205	9.59725	5.84278	0.0156411	0.075652	0.075652	FALSE
Unnamed Terrisporobacter 64	0.21648	9.6313	6.17215	0.0129777	0.0654406	0.0654406	TRUE
Unnamed Terrisporobacter 65	0.210108	9.60738	5.90296	0.0151154	0.073863	0.073863	FALSE
Unnamed Terrisporobacter 66	0.305076	9.57429	11.3363	0.000760079	0.0191855	0.0191855	TRUE
Unnamed Terrisporobacter 67	0.184042	9.53842	4.66231	0.0308316	0.124908	0.124908	FALSE
Unnamed Terrisporobacter 68	0.218651	9.52848	5.23454	0.0221427	0.0999585	0.0999585	FALSE
Unnamed Terrisporobacter 69	0.275098	9.4869	9.52205	0.00203018	0.0191855	0.0191855	TRUE
Unnamed Terrisporobacter 7	0.157426	10.4687	3.2382	0.0719396	0.237487	0.237487	FALSE
Unnamed Terrisporobacter 70	0.21197	9.38508	5.48516	0.0191785	0.0882585	0.0882585	FALSE
Unnamed Terrisporobacter 71	0.211767	9.31298	6.26312	0.0123277	0.0628314	0.0628314	TRUE
Unnamed Terrisporobacter 72	-0.14946	8.39175	1.67054	0.196187	0.434545	0.434545	FALSE
Unnamed Terrisporobacter 73	-0.23291	8.34543	3.70565	0.0542285	0.202122	0.202122	FALSE
Unnamed Terrisporobacter 74	-0.125001	8.25785	1.00748	0.315508	0.55382	0.55382	FALSE
Unnamed Terrisporobacter 75	0.00874041	8.24262	0.00420593	0.948291	0.964571	0.964571	FALSE
Unnamed Terrisporobacter 76	0.0290219	8.22298	0.0570371	0.811242	0.892822	0.892822	FALSE
Unnamed Terrisporobacter 8	0.165039	10.462	3.89591	0.0484039	0.186532	0.186532	FALSE
Unnamed Terrisporobacter 80	-0.0730415	8.04998	0.289513	0.590533	0.781879	0.781879	FALSE
Unnamed Terrisporobacter 9	0.103875	10.4344	1.37564	0.240845	0.467824	0.467824	FALSE
Unnamed Peptostreptococcaceae	-0.0785443	9.38656	0.894142	0.344357	0.579571	0.579571	FALSE
Unnamed Peptostreptococcaceae 1	0.00392627	9.36521	0.00216517	0.962887	0.973152	0.973152	FALSE
Unnamed Peptostreptococcaceae 10	0.0671995	9.01653	0.52948	0.466825	0.685063	0.685063	FALSE
Unnamed Peptostreptococcaceae 11	-0.0513616	9.00326	0.320582	0.571258	0.765119	0.765119	FALSE
Unnamed Peptostreptococcaceae 12	0.0223516	8.96736	0.0685335	0.793484	0.888208	0.888208	FALSE
Unnamed Peptostreptococcaceae 13	-0.0742121	8.96128	0.5641	0.452613	0.676778	0.676778	FALSE
Unnamed Peptostreptococcaceae 14	0.121936	8.94863	2.13998	0.143503	0.359897	0.359897	FALSE
Unnamed Peptostreptococcaceae 15	-0.0738427	8.93311	0.726832	0.393912	0.61875	0.61875	FALSE
Unnamed Peptostreptococcaceae 16	0.0357377	8.87567	0.14635	0.702048	0.846745	0.846745	FALSE
Unnamed Peptostreptococcaceae 17	0.101422	8.89481	1.27192	0.259406	0.480306	0.480306	FALSE
Unnamed Peptostreptococcaceae 18	0.0274118	8.84862	0.0846838	0.771048	0.876443	0.876443	FALSE
Unnamed Peptostreptococcaceae 19	-0.11574	8.73919	1.48392	0.223162	0.451124	0.451124	FALSE
Unnamed Peptostreptococcaceae 2	-0.0292088	9.25594	0.118488	0.73068	0.852539	0.852539	FALSE
Unnamed Peptostreptococcaceae 20	-0.081523	8.7939	0.73222	0.392164	0.61875	0.61875	FALSE
Unnamed Peptostreptococcaceae 21	-0.0467214	8.76122	0.276805	0.598803	0.788424	0.788424	FALSE
Unnamed Peptostreptococcaceae 22	0.00829841	8.76499	0.00802293	0.928628	0.954815	0.954815	FALSE
Unnamed Peptostreptococcaceae 23	0.0400641	8.78075	0.219521	0.639405	0.810037	0.810037	FALSE
Unnamed Peptostreptococcaceae 24	0.0572938	8.74847	0.421893	0.515994	0.723162	0.723162	FALSE
Unnamed Peptostreptococcaceae 25	0.103416	8.72581	1.03079	0.309974	0.551171	0.551171	FALSE
Unnamed Peptostreptococcaceae 26	-0.0300036	8.67365	0.0915364	0.762233	0.872701	0.872701	FALSE
Unnamed Peptostreptococcaceae 27	-0.0340128	8.64983	0.135168	0.713133	0.849815	0.849815	FALSE
Unnamed Peptostreptococcaceae 28	0.0482128	8.66827	0.291454	0.58929	0.781879	0.781879	FALSE
Unnamed Peptostreptococcaceae 29	0.00943103	8.63835	0.0120755	0.912498	0.950602	0.950602	FALSE
Unnamed Peptostreptococcaceae 3	0.0056876	9.19941	0.00484371	0.944515	0.964571	0.964571	FALSE
Unnamed Peptostreptococcaceae 30	0.0288536	8.64568	0.0941001	0.759028	0.871136	0.871136	FALSE
Unnamed Peptostreptococcaceae 31	0.0137623	8.63166	0.0253255	0.873559	0.927561	0.927561	FALSE
Unnamed Peptostreptococcaceae 32	-0.0150951	8.60203	0.0248564	0.874725	0.927561	0.927561	FALSE
Unnamed Peptostreptococcaceae 33	0.0247818	8.6232	0.0751933	0.78392	0.88471	0.88471	FALSE
Unnamed Peptostreptococcaceae 34	-0.00926495	8.6321	0.00929349	0.923201	0.953371	0.953371	FALSE
Unnamed Peptostreptococcaceae 35	0.0802761	8.56549	0.803252	0.370123	0.607053	0.607053	FALSE
Unnamed Peptostreptococcaceae 36	0.0240559	8.52355	0.0583988	0.809045	0.892822	0.892822	FALSE
Unnamed Peptostreptococcaceae 37	-0.0200707	8.61735	0.0374146	0.846623	0.912044	0.912044	FALSE
Unnamed Peptostreptococcaceae 38	0.052266	8.58106	0.293695	0.587863	0.781879	0.781879	FALSE
Unnamed Peptostreptococcaceae 39	-0.0498686	8.55935	0.255727	0.613071	0.800539	0.800539	FALSE
Unnamed Peptostreptococcaceae 4	-0.0196867	9.16696	0.0509504	0.821418	0.894974	0.894974	FALSE
Unnamed Peptostreptococcaceae 40	0.0131005	8.54846	0.0180941	0.892996	0.93646	0.93646	FALSE
Unnamed Peptostreptococcaceae 41	-0.0131509	8.54616	0.0201504	0.887118	0.934299	0.934299	FALSE
Unnamed Peptostreptococcaceae 42	0.042229	8.53118	0.227302	0.633532	0.810037	0.810037	FALSE
Unnamed Peptostreptococcaceae 43	-0.132083	8.51481	1.62739	0.202064	0.437345	0.437345	FALSE
Unnamed Peptostreptococcaceae 44	-0.0850951	8.45973	0.756879	0.384307	0.617497	0.617497	FALSE
Unnamed Peptostreptococcaceae 45	-0.127983	8.47259	2.25019	0.133598	0.342299	0.342299	FALSE
Unnamed Peptostreptococcaceae 46	0.186761	8.44715	3.40585	0.0649658	0.224772	0.224772	FALSE
Unnamed Peptostreptococcaceae 47	0.00758298	8.44427	0.00674094	0.934565	0.958839	0.958839	FALSE
Unnamed Peptostreptococcaceae 48	-0.0257716	8.43188	0.06848	0.793563	0.888208	0.888208	FALSE
Unnamed Peptostreptococcaceae 49	0.131719	8.45608	2.0372	0.153492	0.373103	0.373103	FALSE
Unnamed Peptostreptococcaceae 5	-0.00251338	9.12482	0.000748965	0.978167	0.984397	0.984397	FALSE
Unnamed Peptostreptococcaceae 50	0.0894804	8.4194	0.841217	0.359049	0.595067	0.595067	FALSE
Unnamed Peptostreptococcaceae 51	0.0444624	8.43451	0.21763	0.640852	0.810037	0.810037	FALSE
Unnamed Peptostreptococcaceae 52	-0.0222119	8.40589	0.0553708	0.813968	0.892916	0.892916	FALSE
Unnamed Peptostreptococcaceae 53	-0.0193775	8.39789	0.0393432	0.84277	0.909961	0.909961	FALSE
Unnamed Peptostreptococcaceae 54	-0.00970226	8.38748	0.00877836	0.925353	0.953516	0.953516	FALSE
Unnamed Peptostreptococcaceae 55	-0.104366	8.33906	1.02868	0.31047	0.551171	0.551171	FALSE
Unnamed Peptostreptococcaceae 56	0.0010498	8.3542	9.95017e-05	0.992041	0.992041	0.992041	FALSE
Unnamed Peptostreptococcaceae 57	-0.0033231	8.34057	0.00096527	0.975215	0.983514	0.983514	FALSE
Unnamed Peptostreptococcaceae 58	0.128977	8.35281	1.47467	0.22461	0.451124	0.451124	FALSE
Unnamed Peptostreptococcaceae 59	0.0892803	8.3344	0.618903	0.431455	0.651305	0.651305	FALSE
Unnamed Peptostreptococcaceae 6	0.0618586	9.08251	0.651859	0.419449	0.641351	0.641351	FALSE
Unnamed Peptostreptococcaceae 60	-0.0481378	8.31782	0.211908	0.645276	0.812894	0.812894	FALSE
Unnamed Peptostreptococcaceae 61	0.0381636	8.25016	0.119563	0.729509	0.852539	0.852539	FALSE
Unnamed Peptostreptococcaceae 62	-0.136434	8.25668	1.85803	0.172853	0.405604	0.405604	FALSE
Unnamed Peptostreptococcaceae 63	0.0481422	8.27319	0.1819	0.669746	0.820309	0.820309	FALSE
Unnamed Peptostreptococcaceae 64	0.0103815	8.28335	0.00984835	0.920949	0.953371	0.953371	FALSE
Unnamed Peptostreptococcaceae 65	-0.0271318	8.27212	0.0791605	0.778438	0.88062	0.88062	FALSE
Unnamed Peptostreptococcaceae 66	-0.0503029	8.20372	0.246246	0.619731	0.807012	0.807012	FALSE
Unnamed Peptostreptococcaceae 67	-0.15619	8.10176	2.32169	0.127581	0.337837	0.337837	FALSE
Unnamed Peptostreptococcaceae 68	-0.121884	8.08902	1.4145	0.234311	0.45894	0.45894	FALSE
Unnamed Peptostreptococcaceae 69	0.0500844	8.01188	0.189135	0.663638	0.816866	0.816866	FALSE
Unnamed Peptostreptococcaceae 7	0.0554616	9.03753	0.364443	0.546049	0.750224	0.750224	FALSE
Unnamed Peptostreptococcaceae 8	-0.0395669	9.07183	0.208104	0.648258	0.812894	0.812894	FALSE
Unnamed Peptostreptococcaceae 9	0.0408702	9.06136	0.225173	0.635127	0.810037	0.810037	FALSE
Unnamed Clostridia	0.0361956	11.1746	0.101147	0.750457	0.865491	0.865491	FALSE
Unnamed Clostridia 1	0.083517	11.1148	0.55096	0.457926	0.682569	0.682569	FALSE
Unnamed Clostridia 10	0.00224063	10.7234	0.000454561	0.98299	0.985068	0.985068	FALSE
Unnamed Clostridia 11	0.0381924	10.6813	0.132991	0.715351	0.849815	0.849815	FALSE
Unnamed Clostridia 12	0.00987016	10.6774	0.00956539	0.922089	0.953371	0.953371	FALSE
Unnamed Clostridia 13	0.0569044	10.685	0.325457	0.568346	0.765119	0.765119	FALSE
Unnamed Clostridia 14	0.0105045	10.6553	0.0100532	0.920133	0.953371	0.953371	FALSE
Unnamed Clostridia 15	0.0179349	10.6051	0.029636	0.863319	0.91958	0.91958	FALSE
Unnamed Clostridia 16	0.0488903	10.5365	0.230864	0.630884	0.810037	0.810037	FALSE
Unnamed Clostridia 17	0.00502015	10.5546	0.00270871	0.958493	0.970781	0.970781	FALSE
Unnamed Clostridia 18	0.0617795	10.5298	0.3892	0.53272	0.738331	0.738331	FALSE
Unnamed Clostridia 19	-0.0187358	10.5073	0.0315593	0.858998	0.917947	0.917947	FALSE
Unnamed Clostridia 2	0.0196853	10.9866	0.0322124	0.857562	0.917947	0.917947	FALSE
Unnamed Clostridia 20	0.0820684	10.4949	0.679185	0.409867	0.630792	0.630792	FALSE
Unnamed Clostridia 21	0.0519054	10.4394	0.282053	0.595359	0.786073	0.786073	FALSE
Unnamed Clostridia 22	0.06528	10.4536	0.483724	0.48674	0.703296	0.703296	FALSE
Unnamed Clostridia 23	0.0135487	10.4307	0.0194926	0.888964	0.934299	0.934299	FALSE
Unnamed Clostridia 24	0.0466863	10.4192	0.219362	0.639527	0.810037	0.810037	FALSE
Unnamed Clostridia 25	-0.0311604	10.3813	0.11003	0.740111	0.857292	0.857292	FALSE
Unnamed Clostridia 26	0.0259081	10.3569	0.0719483	0.788521	0.887788	0.887788	FALSE
Unnamed Clostridia 27	0.036168	10.3387	0.133544	0.714786	0.849815	0.849815	FALSE
Unnamed Clostridia 28	0.0827898	10.2903	0.760338	0.383223	0.617497	0.617497	FALSE
Unnamed Clostridia 29	0.0438421	10.292	0.200293	0.654484	0.815694	0.815694	FALSE
Unnamed Clostridia 3	0.0608191	10.9003	0.321053	0.570976	0.765119	0.765119	FALSE
Unnamed Clostridia 30	0.00701821	10.3175	0.00545938	0.9411	0.963459	0.963459	FALSE
Unnamed Clostridia 31	0.116408	10.2846	1.54025	0.21458	0.446101	0.446101	FALSE
Unnamed Clostridia 32	0.0474129	10.2869	0.238389	0.625372	0.810037	0.810037	FALSE
Unnamed Clostridia 33	0.0511836	10.2475	0.313786	0.575366	0.768235	0.768235	FALSE
Unnamed Clostridia 34	0.0212401	10.2333	0.0532126	0.817565	0.892916	0.892916	FALSE
Unnamed Clostridia 35	0.0142546	10.2027	0.0207986	0.885329	0.934299	0.934299	FALSE
Unnamed Clostridia 36	0.0844662	10.2242	0.721874	0.39553	0.61875	0.61875	FALSE
Unnamed Clostridia 37	0.114027	10.2353	1.46333	0.226401	0.452802	0.452802	FALSE
Unnamed Clostridia 38	0.0959177	10.2482	1.00243	0.316724	0.55382	0.55382	FALSE
Unnamed Clostridia 39	0.0327492	10.1812	0.119468	0.729612	0.852539	0.852539	FALSE
Unnamed Clostridia 4	0.0929756	10.8746	0.692674	0.405256	0.629776	0.629776	FALSE
Unnamed Clostridia 40	0.042337	10.2167	0.208164	0.64821	0.812894	0.812894	FALSE
Unnamed Clostridia 41	-0.0118493	10.1222	0.0152149	0.901831	0.943638	0.943638	FALSE
Unnamed Clostridia 42	0.14839	10.0993	1.94584	0.163036	0.384472	0.384472	FALSE
Unnamed Clostridia 43	0.0560821	10.1152	0.366271	0.545044	0.750224	0.750224	FALSE
Unnamed Clostridia 44	0.0475039	10.144	0.272956	0.601356	0.789592	0.789592	FALSE
Unnamed Clostridia 45	-0.0058729	10.0708	0.00351845	0.9527	0.96698	0.96698	FALSE
Unnamed Clostridia 46	0.0724281	10.0916	0.571886	0.44951	0.674266	0.674266	FALSE
Unnamed Clostridia 47	0.0822627	10.0429	0.740195	0.389598	0.61875	0.61875	FALSE
Unnamed Clostridia 48	0.0218775	10.0397	0.0499072	0.823225	0.894974	0.894974	FALSE
Unnamed Clostridia 49	0.0636554	10.0787	0.424565	0.514668	0.723162	0.723162	FALSE
Unnamed Clostridia 5	0.0759319	10.8318	0.520116	0.470792	0.688751	0.688751	FALSE
Unnamed Clostridia 50	0.0932049	10.0907	0.955972	0.328204	0.559333	0.559333	FALSE
Unnamed Clostridia 51	0.0626284	10.0362	0.418564	0.517655	0.723162	0.723162	FALSE
Unnamed Clostridia 52	0.0924221	10.0033	0.789792	0.374163	0.611563	0.611563	FALSE
Unnamed Clostridia 53	0.0205569	9.97197	0.0431846	0.835378	0.906108	0.906108	FALSE
Unnamed Clostridia 54	0.0945704	9.99354	0.971525	0.3243	0.558896	0.558896	FALSE
Unnamed Clostridia 55	0.0371929	9.98794	0.139667	0.708612	0.849789	0.849789	FALSE
Unnamed Clostridia 56	0.0334843	9.98447	0.130821	0.717582	0.850335	0.850335	FALSE
Unnamed Clostridia 57	0.0456895	9.9029	0.256057	0.612842	0.800539	0.800539	FALSE
Unnamed Clostridia 58	0.0819139	9.95688	0.826772	0.363207	0.599862	0.599862	FALSE
Unnamed Clostridia 59	0.0765876	9.907	0.624623	0.429334	0.650174	0.650174	FALSE
Unnamed Clostridia 6	0.0336028	10.8144	0.0985342	0.753596	0.867001	0.867001	FALSE
Unnamed Clostridia 60	0.0710402	9.90075	0.499313	0.479802	0.695493	0.695493	FALSE
Unnamed Clostridia 61	0.0580818	9.89606	0.371985	0.541924	0.748898	0.748898	FALSE
Unnamed Clostridia 62	0.0239069	9.89488	0.0616469	0.803912	0.892398	0.892398	FALSE
Unnamed Clostridia 63	0.0264264	9.89579	0.0678271	0.794527	0.888208	0.888208	FALSE
Unnamed Clostridia 64	0.166265	9.8349	2.872	0.0901326	0.267988	0.267988	FALSE
Unnamed Clostridia 65	0.0254807	9.74739	0.066576	0.796389	0.888208	0.888208	FALSE
Unnamed Clostridia 66	0.0201294	9.72223	0.0394699	0.842521	0.909961	0.909961	FALSE
Unnamed Clostridia 67	0.123988	9.64826	1.57583	0.209362	0.441057	0.441057	FALSE
Unnamed Clostridia 68	-0.0186493	9.58472	0.0314048	0.85934	0.917947	0.917947	FALSE
Unnamed Clostridia 7	0.0178206	10.7889	0.0311756	0.859849	0.917947	0.917947	FALSE
Unnamed Clostridia 8	0.0265242	10.7374	0.0630232	0.80178	0.892121	0.892121	FALSE
Unnamed Clostridia 9	0.0423291	10.7066	0.161443	0.687831	0.838128	0.838128	FALSE
Unnamed Escherichia-Shigella	1.30807	10.7804	6.07766	0.0136902	0.0683069	0.0683069	FALSE

## Sheet: ~ with lesions (pyloric HS adj)
Differentially abundant Amplicon Sequence Variants (ASVs) in the pars oesophagea associated with high macroscopic lesion score (adjusted for the barns and presence of H. suis in the pyloric gland zone)
ASV taxonomy	logFC	logCPM	LR	p-value	FDR	q-value (BH)	below permFDP threshold
Unnamed Prevotellaceae	0.960432	8.60994	1.13906	0.285851	0.613089	0.613089	FALSE
Unnamed Prevotellaceae 1	0.526303	8.52589	0.304833	0.580868	0.774052	0.774052	FALSE
Unnamed Prevotellaceae 10	0.596493	7.9301	0.346732	0.555969	0.764325	0.764325	FALSE
Unnamed Prevotellaceae 11	0.478806	7.73313	0.228235	0.632835	0.799063	0.799063	FALSE
Unnamed Prevotellaceae 2	0.576577	8.449	0.381558	0.536771	0.749901	0.749901	FALSE
Unnamed Prevotellaceae 3	0.862319	8.35661	0.804809	0.369659	0.658468	0.658468	FALSE
Unnamed Prevotellaceae 4	0.248512	8.21578	0.061113	0.804745	0.894664	0.894664	FALSE
Unnamed Prevotellaceae 5	0.266376	8.13116	0.0626266	0.802392	0.893932	0.893932	FALSE
Unnamed Prevotellaceae 6	0.635831	8.09312	0.416792	0.518542	0.74682	0.74682	FALSE
Unnamed Prevotellaceae 7	0.599182	8.07615	0.375267	0.540147	0.752212	0.752212	FALSE
Unnamed Prevotellaceae 8	0.352273	8.01751	0.129143	0.719323	0.842939	0.842939	FALSE
Unnamed Prevotellaceae 9	0.988944	8.01388	0.985571	0.320827	0.637536	0.637536	FALSE
Unnamed Bacteroidales	0.507677	8.89483	0.270891	0.602735	0.782227	0.782227	FALSE
Unnamed Bacteroidales 1	0.736886	8.74633	0.66415	0.415099	0.68691	0.68691	FALSE
Unnamed Bacteroidales 10	0.808012	8.46452	0.626795	0.428533	0.691775	0.691775	FALSE
Unnamed Bacteroidales 11	1.15865	8.39783	1.45918	0.227061	0.560517	0.560517	FALSE
Unnamed Bacteroidales 12	0.792606	8.31106	0.66626	0.414359	0.68691	0.68691	FALSE
Unnamed Bacteroidales 13	0.449924	8.23861	0.216802	0.641487	0.804147	0.804147	FALSE
Unnamed Bacteroidales 14	0.78125	8.30831	0.628527	0.427896	0.691775	0.691775	FALSE
Unnamed Bacteroidales 15	0.607201	8.2458	0.422854	0.515516	0.746155	0.746155	FALSE
Unnamed Bacteroidales 16	0.330197	8.24929	0.100643	0.751059	0.859775	0.859775	FALSE
Unnamed Bacteroidales 17	0.691662	8.19218	0.557114	0.455425	0.710896	0.710896	FALSE
Unnamed Bacteroidales 18	0.551054	8.16327	0.298653	0.584728	0.774052	0.774052	FALSE
Unnamed Bacteroidales 19	1.15912	8.22903	1.35206	0.244919	0.578866	0.578866	FALSE
Unnamed Bacteroidales 2	0.601326	8.53173	0.431574	0.511218	0.742452	0.742452	FALSE
Unnamed Bacteroidales 20	0.625114	8.15565	0.417137	0.518369	0.74682	0.74682	FALSE
Unnamed Bacteroidales 21	0.250941	8.15834	0.0531167	0.817726	0.900373	0.900373	FALSE
Unnamed Bacteroidales 22	0.66915	8.17416	0.419858	0.517008	0.74682	0.74682	FALSE
Unnamed Bacteroidales 23	0.300557	8.08516	0.073869	0.785785	0.885407	0.885407	FALSE
Unnamed Bacteroidales 24	0.547491	8.0971	0.263916	0.607443	0.7851	0.7851	FALSE
Unnamed Bacteroidales 25	0.553479	8.08873	0.345902	0.556442	0.764325	0.764325	FALSE
Unnamed Bacteroidales 26	0.364592	8.03033	0.105083	0.745813	0.857823	0.857823	FALSE
Unnamed Bacteroidales 27	0.318267	7.97067	0.100072	0.751744	0.859775	0.859775	FALSE
Unnamed Bacteroidales 28	1.04301	7.98452	1.05286	0.304849	0.625514	0.625514	FALSE
Unnamed Bacteroidales 29	0.858049	7.96633	0.863387	0.352793	0.647276	0.647276	FALSE
Unnamed Bacteroidales 3	0.793458	8.54319	0.676769	0.410702	0.683926	0.683926	FALSE
Unnamed Bacteroidales 30	0.746515	7.86742	0.682795	0.408626	0.683926	0.683926	FALSE
Unnamed Bacteroidales 31	0.208741	7.92895	0.0379107	0.845623	0.914405	0.914405	FALSE
Unnamed Bacteroidales 32	0.29542	7.92296	0.0740444	0.785537	0.885407	0.885407	FALSE
Unnamed Bacteroidales 33	0.671139	7.74539	0.494182	0.482068	0.721554	0.721554	FALSE
Unnamed Bacteroidales 34	0.774834	7.75239	0.761438	0.382879	0.66837	0.66837	FALSE
Unnamed Bacteroidales 35	0.771426	7.78449	0.572061	0.449441	0.708183	0.708183	FALSE
Unnamed Bacteroidales 36	0.485711	7.54422	0.259941	0.610161	0.785415	0.785415	FALSE
Unnamed Bacteroidales 4	0.58364	8.49181	0.337198	0.561451	0.767026	0.767026	FALSE
Unnamed Bacteroidales 5	0.37182	8.46441	0.138843	0.709434	0.836931	0.836931	FALSE
Unnamed Bacteroidales 6	0.803769	8.45561	0.688055	0.406827	0.683926	0.683926	FALSE
Unnamed Bacteroidales 7	0.744913	8.48804	0.561486	0.453662	0.710896	0.710896	FALSE
Unnamed Bacteroidales 8	0.5705	8.49785	0.382529	0.536253	0.749901	0.749901	FALSE
Unnamed Bacteroidales 9	0.895971	8.46812	0.906792	0.340967	0.638409	0.638409	FALSE
Unnamed Bacteroidia	1.05156	8.3891	1.23915	0.265635	0.597774	0.597774	FALSE
Unnamed Bacteroidia 1	0.842785	8.32794	0.816886	0.366092	0.656642	0.656642	FALSE
Unnamed Bacteroidia 2	0.581438	8.25501	0.339851	0.559915	0.766629	0.766629	FALSE
Unnamed Bacteroidia 3	0.714864	8.23059	0.542758	0.461292	0.714227	0.714227	FALSE
Unnamed Bacteroidia 4	1.16443	8.00779	1.50656	0.219665	0.552009	0.552009	FALSE
Unnamed Bacteroidia 5	0.714227	7.97792	0.514684	0.473118	0.719584	0.719584	FALSE
Unnamed Bacteroidia 6	0.345539	7.89481	0.104356	0.746664	0.857823	0.857823	FALSE
Unnamed Bacteroidia 7	0.994447	7.98251	1.1217	0.289554	0.61569	0.61569	FALSE
Unnamed Campylobacter	1.67934	7.38887	4.70706	0.030039	0.190305	0.190305	FALSE
Unnamed Campylobacter 1	1.98535	7.32706	6.27516	0.0122442	0.111967	0.111967	FALSE
Unnamed Campylobacter 14	2.39235	7.1221	7.91333	0.00490718	0.0673467	0.0673467	FALSE
Unnamed Campylobacter 18	2.44569	7.01532	8.55358	0.00344844	0.0580365	0.0580365	TRUE
Unnamed Campylobacter 2	2.41679	7.31423	8.7904	0.0030282	0.0570511	0.0570511	TRUE
Unnamed Campylobacter 21	2.11897	7.0541	4.69823	0.0301937	0.190305	0.190305	FALSE
Unnamed Campylobacter 25	1.44882	7.08505	0.959251	0.327376	0.637536	0.637536	FALSE
Unnamed Campylobacter 3	2.84851	7.29288	11.8763	0.000568534	0.040044	0.040044	TRUE
Unnamed Campylobacter 4	1.76991	7.2147	4.8593	0.0274975	0.180502	0.180502	FALSE
Unnamed Campylobacter 47	1.01211	6.91039	0.758791	0.383707	0.66837	0.66837	FALSE
Unnamed Campylobacter 5	2.19917	7.22692	6.40202	0.0113991	0.106706	0.106706	FALSE
Unnamed Campylobacter 6	2.44553	7.23012	7.51156	0.00613043	0.0713113	0.0713113	FALSE
Unnamed Campylobacter 7	1.5418	7.22712	3.60847	0.057486	0.287269	0.287269	FALSE
Unnamed Campylobacter 8	2.36952	7.16173	7.32494	0.00680041	0.0747101	0.0747101	FALSE
Unnamed Helicobacter	1.60582	7.868	4.22052	0.039938	0.22892	0.22892	FALSE
Unnamed Helicobacter 1	1.40556	7.77452	3.00593	0.0829605	0.357947	0.357947	FALSE
Unnamed Helicobacter 10	1.28149	7.51056	2.39299	0.121881	0.430391	0.430391	FALSE
Unnamed Helicobacter 11	1.89184	7.45071	5.61864	0.0177705	0.138359	0.138359	FALSE
Unnamed Helicobacter 12	0.971444	7.49753	1.30949	0.252487	0.58707	0.58707	FALSE
Unnamed Helicobacter 13	1.42362	7.43118	3.03381	0.0815464	0.356939	0.356939	FALSE
Unnamed Helicobacter 14	1.53639	7.46267	3.75764	0.0525668	0.270882	0.270882	FALSE
Unnamed Helicobacter 15	1.16626	7.43905	2.57335	0.108678	0.407486	0.407486	FALSE
Unnamed Helicobacter 16	1.71043	7.40696	4.99586	0.025408	0.173257	0.173257	FALSE
Unnamed Helicobacter 17	0.929879	7.40867	1.24817	0.263902	0.595173	0.595173	FALSE
Unnamed Helicobacter 18	0.945985	7.39169	1.02142	0.312182	0.629051	0.629051	FALSE
Unnamed Helicobacter 19	1.62029	7.27333	3.37226	0.0663029	0.315937	0.315937	FALSE
Unnamed Helicobacter 2	1.3099	7.70546	2.44496	0.117903	0.422867	0.422867	FALSE
Unnamed Helicobacter 20	1.9169	7.34123	5.60019	0.0179585	0.138359	0.138359	FALSE
Unnamed Helicobacter 21	1.93249	7.3223	5.14886	0.0232617	0.161831	0.161831	FALSE
Unnamed Helicobacter 22	1.77827	7.32578	4.8811	0.0271524	0.180468	0.180468	FALSE
Unnamed Helicobacter 23	1.2652	7.30583	2.65633	0.103139	0.396258	0.396258	FALSE
Unnamed Helicobacter 24	1.48057	7.252	3.6307	0.0567229	0.285422	0.285422	FALSE
Unnamed Helicobacter 25	1.54019	7.25442	4.24709	0.0393176	0.22784	0.22784	FALSE
Unnamed Helicobacter 26	1.03392	7.3109	1.4027	0.236273	0.567224	0.567224	FALSE
Unnamed Helicobacter 27	1.79838	7.27206	5.68686	0.0170924	0.134528	0.134528	FALSE
Unnamed Helicobacter 28	1.70076	7.24415	4.91101	0.026686	0.179648	0.179648	FALSE
Unnamed Helicobacter 29	1.62869	7.23413	4.56973	0.0325416	0.202715	0.202715	FALSE
Unnamed Helicobacter 3	1.65558	7.66744	4.97126	0.0257719	0.174983	0.174983	FALSE
Unnamed Helicobacter 30	1.7678	7.21028	6.09872	0.013528	0.116311	0.116311	FALSE
Unnamed Helicobacter 31	1.22835	7.24377	2.31813	0.127873	0.441694	0.441694	FALSE
Unnamed Helicobacter 32	1.55713	7.24512	3.27441	0.0703683	0.324556	0.324556	FALSE
Unnamed Helicobacter 33	1.55324	7.21146	3.62751	0.0568319	0.285422	0.285422	FALSE
Unnamed Helicobacter 34	1.27044	7.2152	2.55636	0.109851	0.409492	0.409492	FALSE
Unnamed Helicobacter 35	1.23966	7.18564	2.05024	0.152182	0.480479	0.480479	FALSE
Unnamed Helicobacter 36	1.50196	7.15934	3.35053	0.0671835	0.319172	0.319172	FALSE
Unnamed Helicobacter 37	1.20932	7.16093	2.01169	0.156091	0.484539	0.484539	FALSE
Unnamed Helicobacter 38	0.964407	7.18493	1.15408	0.282697	0.6093	0.6093	FALSE
Unnamed Helicobacter 39	1.76354	7.16179	4.83786	0.0278415	0.181862	0.181862	FALSE
Unnamed Helicobacter 4	1.28993	7.64067	3.07484	0.0795125	0.351365	0.351365	FALSE
Unnamed Helicobacter 40	0.646585	7.18982	0.331962	0.564506	0.768107	0.768107	FALSE
Unnamed Helicobacter 41	1.35119	7.12509	2.92323	0.0873131	0.370331	0.370331	FALSE
Unnamed Helicobacter 42	1.50057	7.16104	3.86451	0.0493176	0.262183	0.262183	FALSE
Unnamed Helicobacter 43	1.13148	7.14626	1.47966	0.223828	0.55588	0.55588	FALSE
Unnamed Helicobacter 44	1.05106	7.15154	1.66776	0.196558	0.529736	0.529736	FALSE
Unnamed Helicobacter 45	1.4932	7.1384	4.08669	0.0432223	0.23825	0.23825	FALSE
Unnamed Helicobacter 46	1.43697	7.13522	2.91573	0.0877194	0.370331	0.370331	FALSE
Unnamed Helicobacter 47	1.54126	7.15526	3.49872	0.0614162	0.298496	0.298496	FALSE
Unnamed Helicobacter 48	1.42285	7.08904	3.81006	0.0509455	0.265118	0.265118	FALSE
Unnamed Helicobacter 49	1.53396	7.13968	3.78674	0.05166	0.267955	0.267955	FALSE
Unnamed Helicobacter 5	1.73463	7.50131	4.34396	0.0371404	0.218424	0.218424	FALSE
Unnamed Helicobacter 50	1.6141	7.11855	3.31807	0.0685224	0.320092	0.320092	FALSE
Unnamed Helicobacter 51	1.71167	7.10947	4.51487	0.0336014	0.206537	0.206537	FALSE
Unnamed Helicobacter 52	1.28333	7.05985	2.83373	0.0923039	0.383743	0.383743	FALSE
Unnamed Helicobacter 53	1.41044	7.03024	3.69856	0.0544593	0.278385	0.278385	FALSE
Unnamed Helicobacter 54	1.49904	7.0723	3.00873	0.082817	0.357947	0.357947	FALSE
Unnamed Helicobacter 55	1.32349	7.0678	3.10759	0.0779281	0.346553	0.346553	FALSE
Unnamed Helicobacter 56	1.16488	7.04297	1.59134	0.207135	0.541698	0.541698	FALSE
Unnamed Helicobacter 57	0.989391	7.06451	1.1571	0.282067	0.6093	0.6093	FALSE
Unnamed Helicobacter 58	1.49318	7.05249	3.13137	0.0767993	0.343211	0.343211	FALSE
Unnamed Helicobacter 59	1.42483	7.03206	3.01254	0.0826225	0.357947	0.357947	FALSE
Unnamed Helicobacter 6	1.16659	7.56529	2.23985	0.134494	0.455765	0.455765	FALSE
Unnamed Helicobacter 60	1.25042	7.04628	2.81412	0.0934379	0.385851	0.385851	FALSE
Unnamed Helicobacter 61	1.18791	7.03387	2.04136	0.153073	0.480479	0.480479	FALSE
Unnamed Helicobacter 62	1.56092	7.01815	3.85396	0.0496286	0.262183	0.262183	FALSE
Unnamed Helicobacter 63	1.20859	6.99245	2.6158	0.105804	0.400835	0.400835	FALSE
Unnamed Helicobacter 64	1.50095	6.97044	3.60145	0.0577292	0.287269	0.287269	FALSE
Unnamed Helicobacter 66	1.88677	6.93677	5.43773	0.0197063	0.147311	0.147311	FALSE
Unnamed Helicobacter 67	1.67913	6.91758	4.3452	0.0371135	0.218424	0.218424	FALSE
Unnamed Helicobacter 7	1.64487	7.5137	5.05577	0.024544	0.168089	0.168089	FALSE
Unnamed Helicobacter 8	1.74557	7.49429	4.901	0.0268412	0.179927	0.179927	FALSE
Unnamed Helicobacter 9	1.45573	7.50556	2.75321	0.0970595	0.389119	0.389119	FALSE
Unnamed Turicibacter	0.236351	10.6203	0.673413	0.411864	0.685141	0.685141	FALSE
Unnamed Turicibacter 1	0.12745	10.5262	0.224793	0.635412	0.799063	0.799063	FALSE
Unnamed Turicibacter 10	0.159459	10.1281	0.304593	0.581017	0.774052	0.774052	FALSE
Unnamed Turicibacter 11	0.0983781	10.1265	0.103073	0.748172	0.858309	0.858309	FALSE
Unnamed Turicibacter 12	0.262573	10.1004	0.820366	0.365073	0.656642	0.656642	FALSE
Unnamed Turicibacter 13	0.248006	10.0893	0.655897	0.418012	0.68885	0.68885	FALSE
Unnamed Turicibacter 14	0.32455	10.0655	1.19448	0.274427	0.602141	0.602141	FALSE
Unnamed Turicibacter 15	0.192608	10.0145	0.404554	0.524747	0.749233	0.749233	FALSE
Unnamed Turicibacter 16	0.10577	10.0181	0.114737	0.734814	0.852255	0.852255	FALSE
Unnamed Turicibacter 17	0.093854	9.96722	0.104867	0.746066	0.857823	0.857823	FALSE
Unnamed Turicibacter 18	0.15384	9.94166	0.27249	0.601666	0.782117	0.782117	FALSE
Unnamed Turicibacter 19	0.287974	9.92968	0.924635	0.336261	0.638409	0.638409	FALSE
Unnamed Turicibacter 2	0.438108	10.4008	2.06392	0.150821	0.479115	0.479115	FALSE
Unnamed Turicibacter 20	0.385497	9.94078	1.71913	0.189806	0.525365	0.525365	FALSE
Unnamed Turicibacter 21	0.0671981	9.91285	0.0527022	0.818426	0.900373	0.900373	FALSE
Unnamed Turicibacter 22	0.371591	9.90418	1.43168	0.231491	0.563088	0.563088	FALSE
Unnamed Turicibacter 23	0.226769	9.90118	0.612322	0.433915	0.696579	0.696579	FALSE
Unnamed Turicibacter 24	0.0696558	9.89732	0.049684	0.823614	0.902619	0.902619	FALSE
Unnamed Turicibacter 25	0.339516	9.87144	1.3568	0.244093	0.578866	0.578866	FALSE
Unnamed Turicibacter 26	0.220011	9.83984	0.537006	0.463676	0.714251	0.714251	FALSE
Unnamed Turicibacter 27	0.0431163	9.83024	0.0222523	0.881418	0.936426	0.936426	FALSE
Unnamed Turicibacter 28	0.169405	9.80161	0.316379	0.573792	0.773201	0.773201	FALSE
Unnamed Turicibacter 29	0.16315	9.78094	0.300477	0.583584	0.774052	0.774052	FALSE
Unnamed Turicibacter 3	0.324672	10.339	1.24712	0.264103	0.595173	0.595173	FALSE
Unnamed Turicibacter 30	0.0813824	9.75589	0.0703726	0.790795	0.88789	0.88789	FALSE
Unnamed Turicibacter 31	0.101638	9.76188	0.125948	0.722671	0.844052	0.844052	FALSE
Unnamed Turicibacter 32	0.220169	9.7568	0.557865	0.455122	0.710896	0.710896	FALSE
Unnamed Turicibacter 33	0.217187	9.70597	0.465133	0.495235	0.729111	0.729111	FALSE
Unnamed Turicibacter 34	0.307961	9.73273	1.2886	0.256306	0.590213	0.590213	FALSE
Unnamed Turicibacter 35	0.0969321	9.70281	0.107725	0.742749	0.857478	0.857478	FALSE
Unnamed Turicibacter 36	0.128914	9.69881	0.190819	0.662236	0.816363	0.816363	FALSE
Unnamed Turicibacter 37	0.176182	9.684	0.331057	0.565037	0.768107	0.768107	FALSE
Unnamed Turicibacter 38	0.24683	9.70269	0.718025	0.396792	0.676656	0.676656	FALSE
Unnamed Turicibacter 39	0.00557983	9.69598	0.000434935	0.983361	0.989239	0.989239	FALSE
Unnamed Turicibacter 4	0.133429	10.2585	0.190398	0.662586	0.816363	0.816363	FALSE
Unnamed Turicibacter 40	0.0231492	9.68268	0.00670545	0.934737	0.96023	0.96023	FALSE
Unnamed Turicibacter 41	0.213767	9.67255	0.537161	0.463612	0.714251	0.714251	FALSE
Unnamed Turicibacter 42	0.210175	9.64149	0.54488	0.460417	0.714227	0.714227	FALSE
Unnamed Turicibacter 43	0.181349	9.63825	0.379233	0.538014	0.749901	0.749901	FALSE
Unnamed Turicibacter 44	0.247101	9.60223	0.656718	0.417721	0.68885	0.68885	FALSE
Unnamed Turicibacter 45	0.107267	9.59881	0.131948	0.71642	0.841408	0.841408	FALSE
Unnamed Turicibacter 46	0.273	9.5818	0.917873	0.338034	0.638409	0.638409	FALSE
Unnamed Turicibacter 47	0.0677117	9.54808	0.0485197	0.825659	0.903315	0.903315	FALSE
Unnamed Turicibacter 48	0.145858	9.53883	0.244897	0.620691	0.792691	0.792691	FALSE
Unnamed Turicibacter 49	0.0700194	9.56656	0.0589713	0.808129	0.896454	0.896454	FALSE
Unnamed Turicibacter 5	0.220075	10.256	0.532532	0.465544	0.715264	0.715264	FALSE
Unnamed Turicibacter 50	0.269232	9.53649	0.970779	0.324486	0.637536	0.637536	FALSE
Unnamed Turicibacter 51	0.122992	9.52435	0.169283	0.68075	0.823984	0.823984	FALSE
Unnamed Turicibacter 52	0.111783	9.5107	0.140122	0.70816	0.836334	0.836334	FALSE
Unnamed Turicibacter 53	0.075032	9.4958	0.064354	0.799742	0.893932	0.893932	FALSE
Unnamed Turicibacter 54	0.31112	9.512	1.16043	0.281376	0.6093	0.6093	FALSE
Unnamed Turicibacter 55	-0.0149504	9.47344	0.00238395	0.961058	0.976489	0.976489	FALSE
Unnamed Turicibacter 56	-0.112185	9.4755	0.146736	0.701674	0.833369	0.833369	FALSE
Unnamed Turicibacter 57	0.275075	9.45655	0.87372	0.349927	0.646712	0.646712	FALSE
Unnamed Turicibacter 58	0.252719	9.42403	0.742431	0.388883	0.670999	0.670999	FALSE
Unnamed Turicibacter 59	0.092429	9.39449	0.104534	0.746455	0.857823	0.857823	FALSE
Unnamed Turicibacter 6	0.11059	10.2348	0.128572	0.719918	0.843013	0.843013	FALSE
Unnamed Turicibacter 60	0.23002	9.40545	0.728411	0.393399	0.675007	0.675007	FALSE
Unnamed Turicibacter 61	0.117322	9.39625	0.153701	0.695023	0.831547	0.831547	FALSE
Unnamed Turicibacter 62	0.239806	9.38732	0.720609	0.395944	0.676656	0.676656	FALSE
Unnamed Turicibacter 63	0.26137	9.34053	0.824734	0.3638	0.656642	0.656642	FALSE
Unnamed Turicibacter 64	0.255688	9.32733	0.749657	0.386585	0.670589	0.670589	FALSE
Unnamed Turicibacter 65	0.037516	9.31069	0.016165	0.898828	0.941063	0.941063	FALSE
Unnamed Turicibacter 66	0.0663503	9.30499	0.0445201	0.832889	0.906291	0.906291	FALSE
Unnamed Turicibacter 67	0.279228	9.31195	1.05293	0.304834	0.625514	0.625514	FALSE
Unnamed Turicibacter 68	0.0274619	9.18062	0.0102624	0.91931	0.952718	0.952718	FALSE
Unnamed Turicibacter 69	0.346439	9.19475	1.48321	0.223272	0.55551	0.55551	FALSE
Unnamed Turicibacter 7	0.193935	10.1892	0.469075	0.493413	0.728152	0.728152	FALSE
Unnamed Turicibacter 70	0.266459	9.15423	0.944745	0.33106	0.638409	0.638409	FALSE
Unnamed Turicibacter 71	0.116719	9.05099	0.153616	0.695103	0.831547	0.831547	FALSE
Unnamed Turicibacter 8	0.181271	10.171	0.386897	0.533935	0.749901	0.749901	FALSE
Unnamed Turicibacter 9	0.218998	10.186	0.589519	0.442605	0.701798	0.701798	FALSE
Unnamed Lactobacillus	-0.671344	11.8551	0.905169	0.341399	0.638409	0.638409	FALSE
Unnamed Lactobacillus 1	-0.712182	11.8026	0.927077	0.335624	0.638409	0.638409	FALSE
Unnamed Lactobacillus 10	-0.568307	11.4172	0.607571	0.435704	0.696579	0.696579	FALSE
Unnamed Lactobacillus 100	-1.14286	8.37852	1.61034	0.204443	0.53846	0.53846	FALSE
Unnamed Lactobacillus 101	-1.78449	8.47274	6.1893	0.0128525	0.114869	0.114869	FALSE
Unnamed Lactobacillus 102	-2.14397	8.43168	8.71948	0.00314828	0.0570511	0.0570511	TRUE
Unnamed Lactobacillus 103	-1.42389	8.37508	2.67724	0.101792	0.394693	0.394693	FALSE
Unnamed Lactobacillus 104	-2.0603	8.39157	4.86714	0.0273728	0.180468	0.180468	FALSE
Unnamed Lactobacillus 105	-2.54557	8.33717	7.79502	0.00523904	0.0679039	0.0679039	FALSE
Unnamed Lactobacillus 106	-1.2024	8.4314	2.91025	0.0880181	0.370331	0.370331	FALSE
Unnamed Lactobacillus 107	-1.42568	8.34085	2.55409	0.110009	0.409492	0.409492	FALSE
Unnamed Lactobacillus 108	-1.22071	8.32184	1.69753	0.192612	0.525365	0.525365	FALSE
Unnamed Lactobacillus 109	-1.58551	8.4109	5.38895	0.0202647	0.149807	0.149807	FALSE
Unnamed Lactobacillus 11	-0.672244	11.3441	0.817952	0.36578	0.656642	0.656642	FALSE
Unnamed Lactobacillus 110	-2.14538	8.39174	7.81317	0.00518669	0.0678128	0.0678128	FALSE
Unnamed Lactobacillus 111	-2.38421	8.29893	6.07533	0.0137083	0.117224	0.117224	FALSE
Unnamed Lactobacillus 112	-1.66012	8.30121	3.69146	0.0546917	0.278385	0.278385	FALSE
Unnamed Lactobacillus 113	-2.56137	8.30436	7.90194	0.00493819	0.0673467	0.0673467	FALSE
Unnamed Lactobacillus 114	-1.71341	8.38787	5.48321	0.0192	0.145332	0.145332	FALSE
Unnamed Lactobacillus 115	-1.78661	8.25361	4.2129	0.0401177	0.22912	0.22912	FALSE
Unnamed Lactobacillus 116	-1.93394	8.35817	6.78543	0.00919051	0.0920215	0.0920215	FALSE
Unnamed Lactobacillus 117	-2.16938	8.2832	6.05992	0.0138284	0.117616	0.117616	FALSE
Unnamed Lactobacillus 118	-2.16584	8.24722	4.82648	0.0280258	0.181862	0.181862	FALSE
Unnamed Lactobacillus 119	-2.30099	8.34626	10.8679	0.000978433	0.0455259	0.0455259	TRUE
Unnamed Lactobacillus 12	-0.66596	11.3398	0.865922	0.352087	0.647276	0.647276	FALSE
Unnamed Lactobacillus 120	-1.44631	8.33651	4.29915	0.0381315	0.222598	0.222598	FALSE
Unnamed Lactobacillus 121	-1.92273	8.31836	6.87656	0.00873334	0.0880009	0.0880009	FALSE
Unnamed Lactobacillus 122	-1.39676	8.34564	4.14815	0.0416801	0.235314	0.235314	FALSE
Unnamed Lactobacillus 123	-1.31777	8.22941	1.98078	0.159308	0.485599	0.485599	FALSE
Unnamed Lactobacillus 124	-2.50028	8.19997	8.16135	0.00427924	0.0645418	0.0645418	FALSE
Unnamed Lactobacillus 125	-2.14451	8.31613	9.84435	0.00170354	0.0505017	0.0505017	TRUE
Unnamed Lactobacillus 126	-1.78777	8.3365	6.6737	0.00978459	0.0958881	0.0958881	FALSE
Unnamed Lactobacillus 127	-0.726615	8.25477	0.601818	0.437885	0.697675	0.697675	FALSE
Unnamed Lactobacillus 128	-2.90556	8.29115	14.6934	0.000126491	0.0219163	0.0219163	TRUE
Unnamed Lactobacillus 129	-1.65958	8.29084	5.17074	0.0229705	0.161831	0.161831	FALSE
Unnamed Lactobacillus 13	-0.697578	11.3225	0.993128	0.318979	0.635548	0.635548	FALSE
Unnamed Lactobacillus 130	-3.14248	8.28433	14.7859	0.000120434	0.0219163	0.0219163	TRUE
Unnamed Lactobacillus 131	-2.42705	8.26487	10.189	0.00141283	0.0492492	0.0492492	TRUE
Unnamed Lactobacillus 132	-2.1317	8.26865	8.03061	0.00459934	0.0672153	0.0672153	FALSE
Unnamed Lactobacillus 133	-2.77077	8.18316	9.68254	0.00186027	0.0505017	0.0505017	TRUE
Unnamed Lactobacillus 134	-1.89484	8.14319	4.23636	0.0395669	0.228448	0.228448	FALSE
Unnamed Lactobacillus 135	-1.44967	8.13896	2.48559	0.114893	0.422867	0.422867	FALSE
Unnamed Lactobacillus 136	-1.17321	8.24967	2.61861	0.105617	0.400835	0.400835	FALSE
Unnamed Lactobacillus 137	-1.80846	8.24524	6.68724	0.00971053	0.0958881	0.0958881	FALSE
Unnamed Lactobacillus 138	-1.75509	8.23776	6.13611	0.0132448	0.114869	0.114869	FALSE
Unnamed Lactobacillus 139	-1.40226	8.2254	3.96674	0.0464076	0.251018	0.251018	FALSE
Unnamed Lactobacillus 14	-0.794395	11.3158	1.25211	0.263149	0.594717	0.594717	FALSE
Unnamed Lactobacillus 140	-2.74477	8.13443	8.64604	0.00327774	0.0570511	0.0570511	TRUE
Unnamed Lactobacillus 141	-1.50171	8.26656	3.96372	0.0464907	0.251018	0.251018	FALSE
Unnamed Lactobacillus 142	-1.03012	8.24225	2.14815	0.142742	0.46401	0.46401	FALSE
Unnamed Lactobacillus 143	-1.44311	8.21812	4.37989	0.0363654	0.216278	0.216278	FALSE
Unnamed Lactobacillus 144	-1.96338	8.2204	7.46872	0.00627803	0.0719699	0.0719699	FALSE
Unnamed Lactobacillus 145	-2.16132	8.21239	9.74995	0.00179327	0.0505017	0.0505017	TRUE
Unnamed Lactobacillus 146	-2.19826	8.09624	5.71435	0.0168268	0.1331	0.1331	FALSE
Unnamed Lactobacillus 147	-2.20581	8.1044	5.59456	0.0180164	0.138359	0.138359	FALSE
Unnamed Lactobacillus 148	-1.78856	8.12536	3.82455	0.050507	0.264576	0.264576	FALSE
Unnamed Lactobacillus 149	-2.22813	8.20448	9.86259	0.00168673	0.0505017	0.0505017	TRUE
Unnamed Lactobacillus 15	-0.750938	11.2473	1.05757	0.303769	0.625514	0.625514	FALSE
Unnamed Lactobacillus 150	-1.29381	8.1729	3.1064	0.0779853	0.346553	0.346553	FALSE
Unnamed Lactobacillus 151	-1.24488	8.09157	1.85489	0.173216	0.502802	0.502802	FALSE
Unnamed Lactobacillus 152	-2.58623	8.11804	8.79524	0.00302017	0.0570511	0.0570511	TRUE
Unnamed Lactobacillus 153	-2.42099	8.16803	11.519	0.000688886	0.040044	0.040044	TRUE
Unnamed Lactobacillus 154	-1.54681	8.21597	4.73557	0.029545	0.190001	0.190001	FALSE
Unnamed Lactobacillus 155	-1.38706	8.06615	2.32103	0.127635	0.441694	0.441694	FALSE
Unnamed Lactobacillus 156	-2.42192	8.14009	10.0156	0.00155219	0.0505017	0.0505017	TRUE
Unnamed Lactobacillus 157	-2.17639	8.19249	7.99319	0.00469537	0.0672153	0.0672153	FALSE
Unnamed Lactobacillus 158	-2.11596	8.18316	7.85342	0.00507248	0.0678128	0.0678128	FALSE
Unnamed Lactobacillus 159	-2.15431	8.02909	5.43467	0.0197408	0.147311	0.147311	FALSE
Unnamed Lactobacillus 16	-0.731505	11.2248	1.02393	0.311588	0.629051	0.629051	FALSE
Unnamed Lactobacillus 160	-1.58641	8.20001	4.63502	0.0313258	0.196657	0.196657	FALSE
Unnamed Lactobacillus 161	-1.74787	8.17002	5.60379	0.0179216	0.138359	0.138359	FALSE
Unnamed Lactobacillus 162	-1.80042	8.05958	3.8474	0.0498231	0.262183	0.262183	FALSE
Unnamed Lactobacillus 163	-1.31657	8.04695	1.80273	0.179383	0.513423	0.513423	FALSE
Unnamed Lactobacillus 164	-2.20939	8.1284	10.3943	0.00126403	0.0492492	0.0492492	TRUE
Unnamed Lactobacillus 165	-2.13409	8.02024	5.46028	0.0194535	0.14655	0.14655	FALSE
Unnamed Lactobacillus 166	-0.670423	8.14292	0.976432	0.323081	0.637536	0.637536	FALSE
Unnamed Lactobacillus 167	-3.07238	8.13261	13.3067	0.000264464	0.0278921	0.0278921	TRUE
Unnamed Lactobacillus 168	-2.23816	8.12403	9.39025	0.00218142	0.0539221	0.0539221	TRUE
Unnamed Lactobacillus 169	-1.24745	8.03009	1.85902	0.172737	0.502336	0.502336	FALSE
Unnamed Lactobacillus 17	-0.509972	11.2431	0.495776	0.481362	0.721554	0.721554	FALSE
Unnamed Lactobacillus 170	-1.7272	8.14803	5.56815	0.0182901	0.139782	0.139782	FALSE
Unnamed Lactobacillus 171	-1.31105	8.1065	3.18424	0.0743514	0.337031	0.337031	FALSE
Unnamed Lactobacillus 172	-1.5602	8.11223	5.33698	0.0208776	0.15362	0.15362	FALSE
Unnamed Lactobacillus 173	-1.99711	8.00098	4.70256	0.0301178	0.190305	0.190305	FALSE
Unnamed Lactobacillus 174	-1.98997	8.10186	7.82968	0.00513951	0.0678128	0.0678128	FALSE
Unnamed Lactobacillus 175	-2.02747	8.03622	5.15278	0.0232092	0.161831	0.161831	FALSE
Unnamed Lactobacillus 176	-2.31213	8.07815	8.30736	0.00394849	0.062465	0.062465	FALSE
Unnamed Lactobacillus 177	-2.46721	8.07871	9.24213	0.0023651	0.0566907	0.0566907	TRUE
Unnamed Lactobacillus 178	-1.31071	8.11771	3.53978	0.0599133	0.294357	0.294357	FALSE
Unnamed Lactobacillus 179	-1.81333	8.11138	5.88362	0.0152823	0.124896	0.124896	FALSE
Unnamed Lactobacillus 18	-0.615986	11.2293	0.777652	0.37786	0.665649	0.665649	FALSE
Unnamed Lactobacillus 180	-1.23651	7.98997	1.9675	0.160713	0.488001	0.488001	FALSE
Unnamed Lactobacillus 181	-2.21055	7.99592	5.83049	0.0157508	0.127131	0.127131	FALSE
Unnamed Lactobacillus 182	-2.03163	8.09394	7.42862	0.00641944	0.0721358	0.0721358	FALSE
Unnamed Lactobacillus 183	-1.79742	8.07931	6.49809	0.010799	0.102916	0.102916	FALSE
Unnamed Lactobacillus 184	-2.34186	8.08885	11.2261	0.000806531	0.0411591	0.0411591	TRUE
Unnamed Lactobacillus 185	-1.34027	8.07645	3.56021	0.0591802	0.293489	0.293489	FALSE
Unnamed Lactobacillus 186	-1.41482	7.98848	2.06519	0.150696	0.479115	0.479115	FALSE
Unnamed Lactobacillus 187	-1.25114	8.07074	3.30675	0.0689959	0.320092	0.320092	FALSE
Unnamed Lactobacillus 188	-2.09964	8.0893	8.69553	0.00318991	0.0570511	0.0570511	TRUE
Unnamed Lactobacillus 189	-1.63035	7.96188	2.67866	0.101701	0.394693	0.394693	FALSE
Unnamed Lactobacillus 19	-0.560407	11.1742	0.62191	0.430338	0.692828	0.692828	FALSE
Unnamed Lactobacillus 190	-2.28881	8.08528	9.51162	0.00204174	0.0529515	0.0529515	TRUE
Unnamed Lactobacillus 191	-3.00381	8.04773	13.647	0.000220593	0.027371	0.027371	TRUE
Unnamed Lactobacillus 192	-1.48805	7.93195	2.65294	0.103358	0.396258	0.396258	FALSE
Unnamed Lactobacillus 193	-2.44996	7.92798	6.13554	0.0132491	0.114869	0.114869	FALSE
Unnamed Lactobacillus 194	-1.56766	8.03087	4.70648	0.0300491	0.190305	0.190305	FALSE
Unnamed Lactobacillus 195	-1.47424	7.91535	2.34655	0.125561	0.439463	0.439463	FALSE
Unnamed Lactobacillus 196	-1.6265	7.90543	2.53568	0.111299	0.413322	0.413322	FALSE
Unnamed Lactobacillus 197	-2.44033	7.9802	12.2992	0.000453155	0.036611	0.036611	TRUE
Unnamed Lactobacillus 198	-1.95159	8.00198	7.01533	0.00808147	0.0824831	0.0824831	FALSE
Unnamed Lactobacillus 199	-2.26693	7.99567	9.32398	0.00226174	0.0550472	0.0550472	TRUE
Unnamed Lactobacillus 2	-0.758057	11.6247	1.15543	0.282416	0.6093	0.6093	FALSE
Unnamed Lactobacillus 20	-0.89235	11.1346	1.56114	0.211498	0.545076	0.545076	FALSE
Unnamed Lactobacillus 200	-1.83874	7.98806	6.44753	0.0111107	0.105252	0.105252	FALSE
Unnamed Lactobacillus 201	-3.67811	7.99528	18.7862	1.4622e-05	0.0131473	0.0131473	TRUE
Unnamed Lactobacillus 202	-2.78739	7.98942	13.4833	0.000240694	0.027371	0.027371	TRUE
Unnamed Lactobacillus 203	-2.15319	7.98367	8.48959	0.00357185	0.0582542	0.0582542	TRUE
Unnamed Lactobacillus 204	-2.28365	7.99849	9.54734	0.00200239	0.0527964	0.0527964	TRUE
Unnamed Lactobacillus 205	-0.789295	7.904	0.67885	0.409983	0.683926	0.683926	FALSE
Unnamed Lactobacillus 206	-1.44592	8.00277	3.72412	0.0536318	0.275472	0.275472	FALSE
Unnamed Lactobacillus 207	-1.57013	7.96173	4.8668	0.0273782	0.180468	0.180468	FALSE
Unnamed Lactobacillus 208	-1.89243	7.87262	4.14168	0.0418396	0.235314	0.235314	FALSE
Unnamed Lactobacillus 209	-3.0767	7.87019	10.2451	0.00137051	0.0492492	0.0492492	TRUE
Unnamed Lactobacillus 21	-0.634278	11.1612	0.744062	0.388363	0.670999	0.670999	FALSE
Unnamed Lactobacillus 210	-1.087	7.88046	1.27656	0.25854	0.591054	0.591054	FALSE
Unnamed Lactobacillus 211	-2.34189	7.98439	10.184	0.00141664	0.0492492	0.0492492	TRUE
Unnamed Lactobacillus 212	-1.61441	7.98358	4.51073	0.033683	0.206537	0.206537	FALSE
Unnamed Lactobacillus 213	-2.7646	7.85325	8.95899	0.00276108	0.0570511	0.0570511	TRUE
Unnamed Lactobacillus 214	-1.4839	7.95234	4.94088	0.0262287	0.177324	0.177324	FALSE
Unnamed Lactobacillus 215	-2.86286	7.94673	14.522	0.000138535	0.0219163	0.0219163	TRUE
Unnamed Lactobacillus 216	-2.27601	7.95343	9.01692	0.00267491	0.0570511	0.0570511	TRUE
Unnamed Lactobacillus 217	-2.64795	7.85199	7.95355	0.00479932	0.0673467	0.0673467	FALSE
Unnamed Lactobacillus 218	-1.56339	7.87166	2.4872	0.114776	0.422867	0.422867	FALSE
Unnamed Lactobacillus 219	-2.07408	7.93922	7.82776	0.005145	0.0678128	0.0678128	FALSE
Unnamed Lactobacillus 22	-0.622611	11.1368	0.723486	0.395003	0.676656	0.676656	FALSE
Unnamed Lactobacillus 220	-1.94177	7.96404	6.14147	0.0132047	0.114869	0.114869	FALSE
Unnamed Lactobacillus 221	-1.70977	7.94839	4.39589	0.0360256	0.215066	0.215066	FALSE
Unnamed Lactobacillus 222	-2.03218	7.96775	6.35748	0.0116888	0.108319	0.108319	FALSE
Unnamed Lactobacillus 223	-3.29242	7.925	15.2068	9.63541e-05	0.0219163	0.0219163	TRUE
Unnamed Lactobacillus 224	-1.69846	7.81632	3.14443	0.0761865	0.342378	0.342378	FALSE
Unnamed Lactobacillus 225	-1.91024	7.91672	6.556	0.0104531	0.100834	0.100834	FALSE
Unnamed Lactobacillus 226	-1.91415	7.78486	3.03123	0.0816762	0.356939	0.356939	FALSE
Unnamed Lactobacillus 227	-1.69163	7.78745	3.19466	0.073879	0.335852	0.335852	FALSE
Unnamed Lactobacillus 228	-2.10091	7.87079	8.73638	0.00311923	0.0570511	0.0570511	TRUE
Unnamed Lactobacillus 229	-2.58003	7.90806	11.3952	0.000736343	0.040044	0.040044	TRUE
Unnamed Lactobacillus 23	-0.671877	11.1117	0.924914	0.336188	0.638409	0.638409	FALSE
Unnamed Lactobacillus 230	-1.45872	7.93466	3.92089	0.0476895	0.255745	0.255745	FALSE
Unnamed Lactobacillus 231	-1.92019	7.89814	6.23964	0.0124922	0.113578	0.113578	FALSE
Unnamed Lactobacillus 232	-2.07234	7.8822	8.5342	0.00348534	0.0580401	0.0580401	TRUE
Unnamed Lactobacillus 233	-1.33432	7.90099	3.22981	0.0723091	0.331828	0.331828	FALSE
Unnamed Lactobacillus 234	0.0557769	7.80876	0.0171882	0.895693	0.941063	0.941063	FALSE
Unnamed Lactobacillus 235	-1.57657	7.89511	4.44418	0.0350204	0.210655	0.210655	FALSE
Unnamed Lactobacillus 236	-2.8673	7.87072	14.6446	0.000129808	0.0219163	0.0219163	TRUE
Unnamed Lactobacillus 237	-2.01264	7.88672	8.43364	0.00368342	0.0588602	0.0588602	FALSE
Unnamed Lactobacillus 238	-2.32569	7.87484	9.8468	0.00170127	0.0505017	0.0505017	TRUE
Unnamed Lactobacillus 239	-2.62065	7.86182	10.7428	0.00104687	0.0467877	0.0467877	TRUE
Unnamed Lactobacillus 24	-0.708409	11.1085	0.94172	0.331836	0.638409	0.638409	FALSE
Unnamed Lactobacillus 240	-2.61766	7.87905	9.68781	0.00185494	0.0505017	0.0505017	TRUE
Unnamed Lactobacillus 241	-1.67175	7.772	2.45842	0.116896	0.422867	0.422867	FALSE
Unnamed Lactobacillus 242	-2.33791	7.82405	10.4527	0.00122474	0.0492492	0.0492492	TRUE
Unnamed Lactobacillus 243	-1.71805	7.82936	5.93984	0.0148024	0.122604	0.122604	FALSE
Unnamed Lactobacillus 244	-1.95095	7.83531	7.10881	0.00767062	0.0793132	0.0793132	FALSE
Unnamed Lactobacillus 245	-2.24194	7.82972	8.88391	0.00287694	0.0570511	0.0570511	TRUE
Unnamed Lactobacillus 246	-2.96013	7.73537	7.9852	0.00471612	0.0672153	0.0672153	FALSE
Unnamed Lactobacillus 247	-2.38243	7.80874	9.78417	0.00176021	0.0505017	0.0505017	TRUE
Unnamed Lactobacillus 248	-1.78177	7.71271	3.77795	0.0519323	0.268487	0.268487	FALSE
Unnamed Lactobacillus 249	-2.71239	7.79087	12.2597	0.000462844	0.036611	0.036611	TRUE
Unnamed Lactobacillus 25	-0.562926	11.1124	0.659565	0.416714	0.688537	0.688537	FALSE
Unnamed Lactobacillus 250	-2.6694	7.79143	13.044	0.00030426	0.0300837	0.0300837	TRUE
Unnamed Lactobacillus 251	-0.927338	7.77806	1.72999	0.188412	0.524766	0.524766	FALSE
Unnamed Lactobacillus 252	-2.2447	7.75569	8.89627	0.00285754	0.0570511	0.0570511	TRUE
Unnamed Lactobacillus 253	-2.16297	7.79622	7.75198	0.00536536	0.0679039	0.0679039	FALSE
Unnamed Lactobacillus 254	-2.85253	7.76706	12.9304	0.000323297	0.0300856	0.0300856	TRUE
Unnamed Lactobacillus 255	-1.76218	7.77502	5.77421	0.016263	0.12994	0.12994	FALSE
Unnamed Lactobacillus 256	-1.86542	7.75759	7.00225	0.00814074	0.0825554	0.0825554	FALSE
Unnamed Lactobacillus 257	-2.12586	7.75418	8.58255	0.00339399	0.0577343	0.0577343	TRUE
Unnamed Lactobacillus 258	-2.5751	7.75373	9.80621	0.00173924	0.0505017	0.0505017	TRUE
Unnamed Lactobacillus 259	-2.64424	7.76527	11.5292	0.000685132	0.040044	0.040044	TRUE
Unnamed Lactobacillus 26	-0.665416	11.0707	0.906328	0.341091	0.638409	0.638409	FALSE
Unnamed Lactobacillus 260	-1.03797	7.66927	0.971081	0.324411	0.637536	0.637536	FALSE
Unnamed Lactobacillus 261	-1.66574	7.75164	5.42266	0.0198771	0.147632	0.147632	FALSE
Unnamed Lactobacillus 262	-3.54793	7.72381	18.5419	1.66211e-05	0.0131473	0.0131473	TRUE
Unnamed Lactobacillus 263	-0.956244	7.65011	0.894804	0.344179	0.642062	0.642062	FALSE
Unnamed Lactobacillus 264	-2.65704	7.71895	11.3913	0.000737899	0.040044	0.040044	TRUE
Unnamed Lactobacillus 265	-2.37956	7.70095	9.78375	0.00176061	0.0505017	0.0505017	TRUE
Unnamed Lactobacillus 266	-3.12987	7.69068	16.8247	4.0996e-05	0.0216186	0.0216186	TRUE
Unnamed Lactobacillus 267	-1.59746	7.62568	2.65157	0.103448	0.396258	0.396258	FALSE
Unnamed Lactobacillus 268	-2.16533	7.6792	9.16028	0.00247325	0.0570511	0.0570511	TRUE
Unnamed Lactobacillus 269	-2.50722	7.68492	10.4664	0.00121565	0.0492492	0.0492492	TRUE
Unnamed Lactobacillus 27	-0.738552	11.0677	1.09438	0.295503	0.622544	0.622544	FALSE
Unnamed Lactobacillus 270	-2.90647	7.66393	13.6697	0.000217938	0.027371	0.027371	TRUE
Unnamed Lactobacillus 271	-2.12998	7.64427	8.44996	0.00365051	0.0588602	0.0588602	FALSE
Unnamed Lactobacillus 272	-1.79055	7.66989	5.75602	0.0164323	0.130632	0.130632	FALSE
Unnamed Lactobacillus 273	-1.69656	7.66373	4.43108	0.0352901	0.211473	0.211473	FALSE
Unnamed Lactobacillus 274	-2.7615	7.61324	12.8184	0.000343231	0.0301662	0.0301662	TRUE
Unnamed Lactobacillus 275	-2.09244	7.60582	7.03842	0.00797794	0.0819552	0.0819552	FALSE
Unnamed Lactobacillus 276	-2.59798	7.62431	10.3134	0.00132066	0.0492492	0.0492492	TRUE
Unnamed Lactobacillus 277	-1.81928	7.60899	6.33785	0.0118188	0.108706	0.108706	FALSE
Unnamed Lactobacillus 278	-1.60866	7.6199	4.7201	0.029812	0.190305	0.190305	FALSE
Unnamed Lactobacillus 279	-2.05226	7.59644	6.13041	0.0132876	0.114869	0.114869	FALSE
Unnamed Lactobacillus 28	-0.437681	11.0134	0.38842	0.533131	0.749901	0.749901	FALSE
Unnamed Lactobacillus 280	-1.67801	7.57989	4.87612	0.0272308	0.180468	0.180468	FALSE
Unnamed Lactobacillus 281	-1.77471	7.55401	5.94861	0.0147289	0.122604	0.122604	FALSE
Unnamed Lactobacillus 282	-2.76149	7.61129	6.00469	0.0142679	0.120705	0.120705	FALSE
Unnamed Lactobacillus 283	-1.43171	7.48936	3.84534	0.0498844	0.262183	0.262183	FALSE
Unnamed Lactobacillus 284	-1.91496	7.58341	2.34937	0.125333	0.439463	0.439463	FALSE
Unnamed Lactobacillus 285	-1.71567	7.46465	5.14426	0.0233233	0.161831	0.161831	FALSE
Unnamed Lactobacillus 286	-2.29072	7.53587	3.65509	0.0558981	0.282526	0.282526	FALSE
Unnamed Lactobacillus 287	-1.8611	7.41203	5.53597	0.0186294	0.141691	0.141691	FALSE
Unnamed Lactobacillus 289	-1.918	7.46653	2.68894	0.101047	0.394693	0.394693	FALSE
Unnamed Lactobacillus 29	-0.802788	11.0211	1.30502	0.253298	0.587562	0.587562	FALSE
Unnamed Lactobacillus 291	-2.65245	7.4309	3.33593	0.0677821	0.320092	0.320092	FALSE
Unnamed Lactobacillus 294	-1.92783	7.3579	2.10884	0.146451	0.470904	0.470904	FALSE
Unnamed Lactobacillus 3	-0.566208	11.5926	0.630002	0.427354	0.691775	0.691775	FALSE
Unnamed Lactobacillus 30	-0.752022	11.0194	1.1187	0.290198	0.616233	0.616233	FALSE
Unnamed Lactobacillus 31	-0.69514	10.9938	0.960115	0.327158	0.637536	0.637536	FALSE
Unnamed Lactobacillus 32	-0.801501	10.9912	1.25506	0.262588	0.594297	0.594297	FALSE
Unnamed Lactobacillus 323	-1.39398	7.11375	1.07824	0.299091	0.625048	0.625048	FALSE
Unnamed Lactobacillus 33	-0.478609	10.9821	0.46468	0.495445	0.729111	0.729111	FALSE
Unnamed Lactobacillus 34	-0.606713	10.9817	0.745428	0.387928	0.670999	0.670999	FALSE
Unnamed Lactobacillus 35	-0.899949	10.9677	1.48286	0.223328	0.55551	0.55551	FALSE
Unnamed Lactobacillus 36	-0.640816	10.9733	0.802806	0.370256	0.658468	0.658468	FALSE
Unnamed Lactobacillus 37	-0.657686	10.9315	0.81708	0.366035	0.656642	0.656642	FALSE
Unnamed Lactobacillus 38	-0.583242	10.9191	0.669797	0.413123	0.686512	0.686512	FALSE
Unnamed Lactobacillus 39	-0.690655	10.9243	0.886603	0.346399	0.642443	0.642443	FALSE
Unnamed Lactobacillus 4	-0.561602	11.5703	0.595246	0.440398	0.699507	0.699507	FALSE
Unnamed Lactobacillus 40	-0.698882	10.9048	0.96919	0.324882	0.637536	0.637536	FALSE
Unnamed Lactobacillus 408	2.31308	6.78689	4.56484	0.0326348	0.202715	0.202715	FALSE
Unnamed Lactobacillus 41	-0.797308	10.9064	1.25567	0.262472	0.594297	0.594297	FALSE
Unnamed Lactobacillus 42	-0.537167	10.8977	0.556543	0.455656	0.710896	0.710896	FALSE
Unnamed Lactobacillus 43	-0.590725	10.874	0.67994	0.409607	0.683926	0.683926	FALSE
Unnamed Lactobacillus 44	-0.816204	10.839	1.1492	0.283717	0.609837	0.609837	FALSE
Unnamed Lactobacillus 45	-0.700879	10.8407	1.00389	0.316371	0.633849	0.633849	FALSE
Unnamed Lactobacillus 46	-0.64194	10.8323	0.85184	0.356032	0.649237	0.649237	FALSE
Unnamed Lactobacillus 47	-0.658645	10.807	0.867082	0.351765	0.647276	0.647276	FALSE
Unnamed Lactobacillus 48	-0.687451	10.812	0.907792	0.340701	0.638409	0.638409	FALSE
Unnamed Lactobacillus 49	-0.752943	10.8132	1.07857	0.299019	0.625048	0.625048	FALSE
Unnamed Lactobacillus 5	-0.606248	11.5212	0.681968	0.40891	0.683926	0.683926	FALSE
Unnamed Lactobacillus 50	-0.657393	10.7587	0.802188	0.37044	0.658468	0.658468	FALSE
Unnamed Lactobacillus 51	-0.67877	10.7434	0.936967	0.333059	0.638409	0.638409	FALSE
Unnamed Lactobacillus 52	-0.887913	10.7188	1.49736	0.221077	0.55427	0.55427	FALSE
Unnamed Lactobacillus 53	-0.614155	10.7115	0.721657	0.395601	0.676656	0.676656	FALSE
Unnamed Lactobacillus 54	-0.41094	10.7188	0.33032	0.565471	0.768107	0.768107	FALSE
Unnamed Lactobacillus 55	-0.618286	10.7016	0.742247	0.388942	0.670999	0.670999	FALSE
Unnamed Lactobacillus 56	-0.911756	10.7068	1.62631	0.202214	0.536706	0.536706	FALSE
Unnamed Lactobacillus 57	-0.79557	10.6699	1.12684	0.28845	0.6151	0.6151	FALSE
Unnamed Lactobacillus 58	-0.699695	10.6546	0.841434	0.358987	0.652029	0.652029	FALSE
Unnamed Lactobacillus 59	-0.583236	10.644	0.627627	0.428227	0.691775	0.691775	FALSE
Unnamed Lactobacillus 6	-0.699294	11.4923	0.924348	0.336336	0.638409	0.638409	FALSE
Unnamed Lactobacillus 60	-0.719589	10.632	1.06895	0.301183	0.625514	0.625514	FALSE
Unnamed Lactobacillus 61	-0.575565	10.5923	0.609196	0.435091	0.696579	0.696579	FALSE
Unnamed Lactobacillus 62	-0.622444	10.5869	0.757117	0.384232	0.66837	0.66837	FALSE
Unnamed Lactobacillus 63	-0.669269	10.5835	0.851181	0.356218	0.649237	0.649237	FALSE
Unnamed Lactobacillus 64	-0.365154	10.5872	0.240008	0.6242	0.794437	0.794437	FALSE
Unnamed Lactobacillus 65	-0.719897	10.5817	1.05381	0.304632	0.625514	0.625514	FALSE
Unnamed Lactobacillus 66	-0.523994	10.5277	0.514037	0.473396	0.719584	0.719584	FALSE
Unnamed Lactobacillus 67	-0.947834	10.5312	1.65105	0.198816	0.532786	0.532786	FALSE
Unnamed Lactobacillus 68	-0.463452	10.4433	0.415321	0.519281	0.74682	0.74682	FALSE
Unnamed Lactobacillus 69	-0.625605	10.4486	0.698478	0.403295	0.679919	0.679919	FALSE
Unnamed Lactobacillus 7	-0.657045	11.4827	0.846947	0.357417	0.650672	0.650672	FALSE
Unnamed Lactobacillus 70	-0.431624	10.4003	0.343042	0.558079	0.765725	0.765725	FALSE
Unnamed Lactobacillus 71	-0.556822	10.3107	0.610045	0.434771	0.696579	0.696579	FALSE
Unnamed Lactobacillus 72	-2.54126	8.87873	9.0912	0.00256842	0.0570511	0.0570511	TRUE
Unnamed Lactobacillus 73	-1.84208	8.83006	4.47973	0.0342992	0.207195	0.207195	FALSE
Unnamed Lactobacillus 74	-2.52442	8.89237	11.4782	0.00070418	0.040044	0.040044	TRUE
Unnamed Lactobacillus 75	-2.06607	8.83167	8.81054	0.00299495	0.0570511	0.0570511	TRUE
Unnamed Lactobacillus 76	-0.892143	8.65615	0.965065	0.325914	0.637536	0.637536	FALSE
Unnamed Lactobacillus 77	-1.74025	8.64561	3.46119	0.0628251	0.303016	0.303016	FALSE
Unnamed Lactobacillus 78	-0.880504	8.6314	0.810226	0.368053	0.658468	0.658468	FALSE
Unnamed Lactobacillus 79	-1.65312	8.72658	5.90657	0.0150845	0.12429	0.12429	FALSE
Unnamed Lactobacillus 8	-0.844677	11.4395	1.30842	0.252681	0.58707	0.58707	FALSE
Unnamed Lactobacillus 80	-1.38263	8.62355	2.36369	0.124188	0.436591	0.436591	FALSE
Unnamed Lactobacillus 81	-2.19191	8.58321	6.18033	0.0129178	0.114869	0.114869	FALSE
Unnamed Lactobacillus 82	-2.0024	8.64805	7.56094	0.00596467	0.0704187	0.0704187	FALSE
Unnamed Lactobacillus 83	-1.25945	8.7051	2.78632	0.0950724	0.387367	0.387367	FALSE
Unnamed Lactobacillus 84	-1.97878	8.54711	5.32443	0.0210285	0.154014	0.154014	FALSE
Unnamed Lactobacillus 85	-1.49264	8.65652	4.22085	0.0399301	0.22892	0.22892	FALSE
Unnamed Lactobacillus 86	-1.75553	8.61521	7.2344	0.00715199	0.0774962	0.0774962	FALSE
Unnamed Lactobacillus 87	-1.08856	8.52816	1.40227	0.236343	0.567224	0.567224	FALSE
Unnamed Lactobacillus 88	-2.23616	8.59275	9.04792	0.00262994	0.0570511	0.0570511	TRUE
Unnamed Lactobacillus 89	-2.1751	8.45327	5.22331	0.022286	0.159532	0.159532	FALSE
Unnamed Lactobacillus 9	-0.722622	11.427	1.0496	0.3056	0.626242	0.626242	FALSE
Unnamed Lactobacillus 90	-1.47087	8.56508	4.27192	0.0387472	0.225361	0.225361	FALSE
Unnamed Lactobacillus 91	-2.35213	8.57081	8.72749	0.00313447	0.0570511	0.0570511	TRUE
Unnamed Lactobacillus 92	-1.12219	8.45016	1.35095	0.245113	0.578866	0.578866	FALSE
Unnamed Lactobacillus 93	-0.795444	8.45635	0.61388	0.433331	0.696579	0.696579	FALSE
Unnamed Lactobacillus 94	-1.96699	8.53475	7.51242	0.00612751	0.0713113	0.0713113	FALSE
Unnamed Lactobacillus 95	-1.67003	8.54461	6.13264	0.0132709	0.114869	0.114869	FALSE
Unnamed Lactobacillus 96	-2.46031	8.4128	7.40196	0.0065153	0.0725859	0.0725859	FALSE
Unnamed Lactobacillus 97	-1.39371	8.39996	2.22637	0.135672	0.455765	0.455765	FALSE
Unnamed Lactobacillus 98	-2.79706	8.4672	15.0554	0.000104403	0.0219163	0.0219163	TRUE
Unnamed Lactobacillus 99	-1.59111	8.50161	4.75394	0.0292313	0.188751	0.188751	FALSE
Unnamed Streptococcus	0.0412694	8.97439	0.000198596	0.988756	0.991891	0.991891	FALSE
Unnamed Streptococcus 1	0.329304	8.92619	0.105398	0.745446	0.857823	0.857823	FALSE
Unnamed Streptococcus 10	0.186426	8.58051	0.023708	0.87763	0.935528	0.935528	FALSE
Unnamed Streptococcus 11	0.678515	8.54973	0.580395	0.446158	0.704413	0.704413	FALSE
Unnamed Streptococcus 12	0.45735	8.55429	0.21528	0.64266	0.804342	0.804342	FALSE
Unnamed Streptococcus 13	0.368119	8.55735	0.105936	0.744819	0.857823	0.857823	FALSE
Unnamed Streptococcus 14	0.132197	8.49692	0.0110432	0.916307	0.95118	0.95118	FALSE
Unnamed Streptococcus 15	-0.114157	8.4432	0.034112	0.853469	0.921001	0.921001	FALSE
Unnamed Streptococcus 16	0.158642	8.41201	0.00756795	0.930676	0.959026	0.959026	FALSE
Unnamed Streptococcus 17	0.353963	8.42351	0.110202	0.739914	0.856287	0.856287	FALSE
Unnamed Streptococcus 18	0.0488177	8.40614	0.000228601	0.987937	0.991891	0.991891	FALSE
Unnamed Streptococcus 19	-0.089268	8.37733	0.0264765	0.870742	0.931132	0.931132	FALSE
Unnamed Streptococcus 2	0.157065	8.80555	0.0165816	0.89754	0.941063	0.941063	FALSE
Unnamed Streptococcus 20	-0.084107	8.39615	0.0263301	0.871097	0.931132	0.931132	FALSE
Unnamed Streptococcus 21	0.0385865	8.38712	0.00288396	0.957172	0.973723	0.973723	FALSE
Unnamed Streptococcus 22	0.445443	8.373	0.171889	0.678438	0.823706	0.823706	FALSE
Unnamed Streptococcus 23	0.61908	8.38896	0.385321	0.534769	0.749901	0.749901	FALSE
Unnamed Streptococcus 24	-0.18124	8.38333	0.0648676	0.798962	0.893932	0.893932	FALSE
Unnamed Streptococcus 25	0.00218869	8.36071	0.0080421	0.928543	0.958223	0.958223	FALSE
Unnamed Streptococcus 26	0.465185	8.32212	0.238179	0.625525	0.795182	0.795182	FALSE
Unnamed Streptococcus 27	0.560122	8.30993	0.282099	0.595329	0.778963	0.778963	FALSE
Unnamed Streptococcus 28	0.153149	8.26388	0.0032947	0.954227	0.972672	0.972672	FALSE
Unnamed Streptococcus 29	0.223738	8.26688	0.0204547	0.886274	0.938478	0.938478	FALSE
Unnamed Streptococcus 3	-0.0487282	8.7033	0.0115786	0.91431	0.950474	0.950474	FALSE
Unnamed Streptococcus 30	-0.0265771	8.26995	0.00704971	0.933086	0.959157	0.959157	FALSE
Unnamed Streptococcus 31	0.478051	8.26445	0.210398	0.646455	0.805989	0.805989	FALSE
Unnamed Streptococcus 32	0.620321	8.25795	0.320189	0.571494	0.770762	0.770762	FALSE
Unnamed Streptococcus 33	0.167867	8.2373	0.0137756	0.906567	0.947285	0.947285	FALSE
Unnamed Streptococcus 34	0.402648	8.24489	0.146049	0.70234	0.83347	0.83347	FALSE
Unnamed Streptococcus 35	0.496197	8.23288	0.229668	0.63177	0.799063	0.799063	FALSE
Unnamed Streptococcus 36	0.318919	8.22357	0.0885618	0.766014	0.87057	0.87057	FALSE
Unnamed Streptococcus 37	0.137699	8.17606	0.00572413	0.939691	0.962195	0.962195	FALSE
Unnamed Streptococcus 38	0.256825	8.17777	0.033499	0.854777	0.921083	0.921083	FALSE
Unnamed Streptococcus 39	0.286025	8.16097	0.0789981	0.77866	0.879419	0.879419	FALSE
Unnamed Streptococcus 4	0.372523	8.69109	0.11584	0.733591	0.851593	0.851593	FALSE
Unnamed Streptococcus 40	0.663706	8.14831	0.465078	0.49526	0.729111	0.729111	FALSE
Unnamed Streptococcus 41	0.0574705	8.15136	0.00619299	0.937275	0.960965	0.960965	FALSE
Unnamed Streptococcus 42	0.0046083	8.11602	0.00814298	0.928098	0.958223	0.958223	FALSE
Unnamed Streptococcus 43	0.251517	8.11723	0.0454482	0.831182	0.905599	0.905599	FALSE
Unnamed Streptococcus 44	0.108335	8.10422	0.00281056	0.95772	0.973723	0.973723	FALSE
Unnamed Streptococcus 45	0.0266721	8.08047	0.00209931	0.963455	0.977669	0.977669	FALSE
Unnamed Streptococcus 46	0.484832	8.12147	0.188659	0.664035	0.817512	0.817512	FALSE
Unnamed Streptococcus 47	0.733561	8.08376	0.699323	0.403011	0.679919	0.679919	FALSE
Unnamed Streptococcus 48	0.68538	8.03428	0.511839	0.474344	0.719584	0.719584	FALSE
Unnamed Streptococcus 49	0.425293	8.03055	0.19075	0.662294	0.816363	0.816363	FALSE
Unnamed Streptococcus 5	0.298057	8.69443	0.0788936	0.778802	0.879419	0.879419	FALSE
Unnamed Streptococcus 50	0.220452	8.01418	0.0163874	0.898138	0.941063	0.941063	FALSE
Unnamed Streptococcus 51	0.362373	8.02019	0.110702	0.739346	0.856256	0.856256	FALSE
Unnamed Streptococcus 52	0.435677	8.01631	0.16958	0.680485	0.823984	0.823984	FALSE
Unnamed Streptococcus 53	0.0395592	8.01989	0.000749686	0.978156	0.988363	0.988363	FALSE
Unnamed Streptococcus 54	0.455274	8.02661	0.222184	0.637381	0.800903	0.800903	FALSE
Unnamed Streptococcus 55	0.449343	8.01518	0.175604	0.675179	0.823541	0.823541	FALSE
Unnamed Streptococcus 56	0.701454	8.01763	0.497959	0.480398	0.721554	0.721554	FALSE
Unnamed Streptococcus 57	0.934467	7.98584	0.929403	0.335018	0.638409	0.638409	FALSE
Unnamed Streptococcus 58	0.475191	8.03155	0.177278	0.673723	0.823541	0.823541	FALSE
Unnamed Streptococcus 59	0.74375	8.00225	0.654485	0.418514	0.688958	0.688958	FALSE
Unnamed Streptococcus 6	0.330248	8.64182	0.0933921	0.759908	0.86612	0.86612	FALSE
Unnamed Streptococcus 60	0.557385	7.96127	0.361525	0.54766	0.757747	0.757747	FALSE
Unnamed Streptococcus 61	0.536138	7.94578	0.257032	0.612167	0.787356	0.787356	FALSE
Unnamed Streptococcus 62	0.36498	7.94877	0.0790045	0.778651	0.879419	0.879419	FALSE
Unnamed Streptococcus 63	0.16685	7.91069	0.00749769	0.930998	0.959026	0.959026	FALSE
Unnamed Streptococcus 64	0.79142	7.89189	0.717619	0.396926	0.676656	0.676656	FALSE
Unnamed Streptococcus 65	0.0798731	7.84775	5.26127e-06	0.99817	0.99817	0.99817	FALSE
Unnamed Streptococcus 66	0.606717	7.86754	0.298595	0.584764	0.774052	0.774052	FALSE
Unnamed Streptococcus 67	0.226956	7.87713	0.0298704	0.862785	0.924746	0.924746	FALSE
Unnamed Streptococcus 68	0.400015	7.81538	0.142062	0.70624	0.836281	0.836281	FALSE
Unnamed Streptococcus 69	0.224723	7.80617	0.0184296	0.892015	0.941063	0.941063	FALSE
Unnamed Streptococcus 7	0.0605957	8.63568	0.00013628	0.990686	0.993197	0.993197	FALSE
Unnamed Streptococcus 70	0.0530262	7.62277	0.000532142	0.981596	0.989239	0.989239	FALSE
Unnamed Streptococcus 74	1.09084	7.24721	1.4376	0.230529	0.563088	0.563088	FALSE
Unnamed Streptococcus 8	0.670664	8.63069	0.556636	0.455619	0.710896	0.710896	FALSE
Unnamed Streptococcus 85	0.883596	7.0279	0.85183	0.356035	0.649237	0.649237	FALSE
Unnamed Streptococcus 9	0.403797	8.62011	0.173709	0.676836	0.823657	0.823657	FALSE
Unnamed Streptococcaceae	-0.694608	7.55865	0.312191	0.576339	0.774052	0.774052	FALSE
Unnamed Streptococcaceae 1	-2.31335	7.50213	5.26109	0.0218074	0.157531	0.157531	FALSE
Unnamed Streptococcaceae 15	-1.64714	7.18877	3.31132	0.0688044	0.320092	0.320092	FALSE
Unnamed Streptococcaceae 19	-1.10161	7.10414	0.205806	0.650075	0.806217	0.806217	FALSE
Unnamed Streptococcaceae 2	-1.37531	7.4513	1.85018	0.173762	0.503464	0.503464	FALSE
Unnamed Streptococcaceae 25	-0.938156	7.06	0.778236	0.377681	0.665649	0.665649	FALSE
Unnamed Streptococcaceae 3	-1.26451	7.36278	1.28141	0.257636	0.590765	0.590765	FALSE
Unnamed Streptococcaceae 5	-1.0278	7.29765	0.628983	0.427728	0.691775	0.691775	FALSE
Unnamed Streptococcaceae 7	-1.40134	7.26711	2.04711	0.152495	0.480479	0.480479	FALSE
Unnamed Clostridium sensu stricto 1	0.324925	10.6104	2.45453	0.117187	0.422867	0.422867	FALSE
Unnamed Clostridium sensu stricto 1 1	0.183522	10.5929	0.540121	0.462383	0.714251	0.714251	FALSE
Unnamed Clostridium sensu stricto 1 10	0.134913	10.1609	0.430909	0.511543	0.742452	0.742452	FALSE
Unnamed Clostridium sensu stricto 1 100	-0.0428893	8.23303	0.0303125	0.861783	0.924746	0.924746	FALSE
Unnamed Clostridium sensu stricto 1 101	0.0689318	8.22866	0.088935	0.765535	0.87057	0.87057	FALSE
Unnamed Clostridium sensu stricto 1 102	-0.00925876	8.19998	0.00218957	0.962678	0.977508	0.977508	FALSE
Unnamed Clostridium sensu stricto 1 103	-0.120337	8.22965	0.327222	0.567299	0.76838	0.76838	FALSE
Unnamed Clostridium sensu stricto 1 104	0.160477	8.20693	0.55884	0.454728	0.710896	0.710896	FALSE
Unnamed Clostridium sensu stricto 1 105	-0.10781	8.15022	0.167453	0.682385	0.824126	0.824126	FALSE
Unnamed Clostridium sensu stricto 1 106	0.0932415	8.1661	0.125771	0.722857	0.844052	0.844052	FALSE
Unnamed Clostridium sensu stricto 1 107	-0.0867846	8.18936	0.136548	0.711737	0.839022	0.839022	FALSE
Unnamed Clostridium sensu stricto 1 108	-0.188888	8.1603	0.645653	0.421671	0.691278	0.691278	FALSE
Unnamed Clostridium sensu stricto 1 109	0.186354	8.16969	0.760344	0.383221	0.66837	0.66837	FALSE
Unnamed Clostridium sensu stricto 1 11	0.278733	10.1299	1.94596	0.163023	0.490308	0.490308	FALSE
Unnamed Clostridium sensu stricto 1 110	-0.0258261	8.19501	0.0101894	0.919596	0.952718	0.952718	FALSE
Unnamed Clostridium sensu stricto 1 111	-0.196545	8.15816	0.664843	0.414855	0.68691	0.68691	FALSE
Unnamed Clostridium sensu stricto 1 112	-0.294988	8.1327	1.613	0.204071	0.53846	0.53846	FALSE
Unnamed Clostridium sensu stricto 1 113	-0.0377412	8.13892	0.0283948	0.866184	0.927761	0.927761	FALSE
Unnamed Clostridium sensu stricto 1 114	-0.266761	8.09977	1.43135	0.231544	0.563088	0.563088	FALSE
Unnamed Clostridium sensu stricto 1 115	-0.096404	8.11964	0.172752	0.677677	0.823706	0.823706	FALSE
Unnamed Clostridium sensu stricto 1 116	0.0151274	8.06135	0.00517574	0.942648	0.963974	0.963974	FALSE
Unnamed Clostridium sensu stricto 1 117	0.381627	8.08519	2.76792	0.0961709	0.3891	0.3891	FALSE
Unnamed Clostridium sensu stricto 1 118	0.254963	8.0562	1.1977	0.273782	0.602141	0.602141	FALSE
Unnamed Clostridium sensu stricto 1 119	-0.0385332	8.04555	0.0223443	0.881175	0.936426	0.936426	FALSE
Unnamed Clostridium sensu stricto 1 12	0.196168	10.0942	0.826473	0.363294	0.656642	0.656642	FALSE
Unnamed Clostridium sensu stricto 1 120	-0.117651	8.03823	0.221277	0.638069	0.801131	0.801131	FALSE
Unnamed Clostridium sensu stricto 1 121	-0.0720322	8.04431	0.0927586	0.760699	0.866397	0.866397	FALSE
Unnamed Clostridium sensu stricto 1 122	-0.180655	8.03949	0.463189	0.496137	0.729451	0.729451	FALSE
Unnamed Clostridium sensu stricto 1 123	0.0967974	7.98663	0.149746	0.698778	0.83243	0.83243	FALSE
Unnamed Clostridium sensu stricto 1 124	-0.0671771	8.00518	0.0682982	0.793831	0.890036	0.890036	FALSE
Unnamed Clostridium sensu stricto 1 125	0.289122	7.98202	1.35543	0.244332	0.578866	0.578866	FALSE
Unnamed Clostridium sensu stricto 1 126	0.0295636	7.95859	0.014023	0.905736	0.947285	0.947285	FALSE
Unnamed Clostridium sensu stricto 1 127	-0.0535462	7.94844	0.0524451	0.818862	0.900373	0.900373	FALSE
Unnamed Clostridium sensu stricto 1 128	-0.133111	7.94761	0.292246	0.588785	0.774923	0.774923	FALSE
Unnamed Clostridium sensu stricto 1 129	0.0458608	7.93332	0.0329891	0.855874	0.921083	0.921083	FALSE
Unnamed Clostridium sensu stricto 1 13	0.174618	10.0792	0.743027	0.388693	0.670999	0.670999	FALSE
Unnamed Clostridium sensu stricto 1 130	0.070431	7.9179	0.0962063	0.756431	0.863401	0.863401	FALSE
Unnamed Clostridium sensu stricto 1 131	-0.102572	7.88635	0.176388	0.674496	0.823541	0.823541	FALSE
Unnamed Clostridium sensu stricto 1 132	0.139587	7.89684	0.33395	0.563342	0.768031	0.768031	FALSE
Unnamed Clostridium sensu stricto 1 133	-0.13518	7.89136	0.278771	0.597508	0.779272	0.779272	FALSE
Unnamed Clostridium sensu stricto 1 134	-0.1198	7.88394	0.205555	0.650274	0.806217	0.806217	FALSE
Unnamed Clostridium sensu stricto 1 135	-0.382378	7.88095	2.04267	0.152941	0.480479	0.480479	FALSE
Unnamed Clostridium sensu stricto 1 136	0.128867	7.85494	0.304897	0.580828	0.774052	0.774052	FALSE
Unnamed Clostridium sensu stricto 1 137	0.0665305	7.88028	0.0751193	0.784024	0.884683	0.884683	FALSE
Unnamed Clostridium sensu stricto 1 138	-0.0502551	7.79275	0.0507234	0.821809	0.902222	0.902222	FALSE
Unnamed Clostridium sensu stricto 1 139	0.417321	7.77138	2.38263	0.122691	0.432288	0.432288	FALSE
Unnamed Clostridium sensu stricto 1 14	0.149127	10.0694	0.601724	0.437921	0.697675	0.697675	FALSE
Unnamed Clostridium sensu stricto 1 140	0.0110563	7.75294	0.00152107	0.96889	0.982211	0.982211	FALSE
Unnamed Clostridium sensu stricto 1 141	0.174867	7.71001	0.544555	0.460551	0.714227	0.714227	FALSE
Unnamed Clostridium sensu stricto 1 142	-0.196175	7.62073	0.476351	0.49008	0.726437	0.726437	FALSE
Unnamed Clostridium sensu stricto 1 143	0.220492	7.70165	0.805359	0.369496	0.658468	0.658468	FALSE
Unnamed Clostridium sensu stricto 1 144	0.283222	7.6743	1.64943	0.199037	0.532786	0.532786	FALSE
Unnamed Clostridium sensu stricto 1 145	0.134716	7.62648	0.279883	0.596778	0.778963	0.778963	FALSE
Unnamed Clostridium sensu stricto 1 146	0.0794761	7.64859	0.122359	0.726489	0.844794	0.844794	FALSE
Unnamed Clostridium sensu stricto 1 147	-0.00560108	7.57662	0.000506784	0.98204	0.989239	0.989239	FALSE
Unnamed Clostridium sensu stricto 1 148	0.121186	7.59303	0.244711	0.620824	0.792691	0.792691	FALSE
Unnamed Clostridium sensu stricto 1 149	0.151284	7.52485	0.400831	0.52666	0.74926	0.74926	FALSE
Unnamed Clostridium sensu stricto 1 15	0.283442	10.0625	2.42351	0.119527	0.426093	0.426093	FALSE
Unnamed Clostridium sensu stricto 1 150	-0.209486	7.55681	0.629809	0.427426	0.691775	0.691775	FALSE
Unnamed Clostridium sensu stricto 1 151	0.181021	7.47947	0.50795	0.476028	0.721077	0.721077	FALSE
Unnamed Clostridium sensu stricto 1 152	0.147787	7.51474	0.311065	0.577027	0.774052	0.774052	FALSE
Unnamed Clostridium sensu stricto 1 153	0.273369	7.48949	1.2366	0.266128	0.59797	0.59797	FALSE
Unnamed Clostridium sensu stricto 1 154	0.20504	7.50107	0.475618	0.490414	0.726437	0.726437	FALSE
Unnamed Clostridium sensu stricto 1 155	0.353319	7.43674	1.56088	0.211537	0.545076	0.545076	FALSE
Unnamed Clostridium sensu stricto 1 156	0.0817029	7.40965	0.0846614	0.771077	0.87444	0.87444	FALSE
Unnamed Clostridium sensu stricto 1 157	0.371847	7.35924	2.07737	0.149497	0.477788	0.477788	FALSE
Unnamed Clostridium sensu stricto 1 158	0.393017	7.34274	2.07108	0.150115	0.478793	0.478793	FALSE
Unnamed Clostridium sensu stricto 1 16	0.414806	10.0264	4.30477	0.0380056	0.222598	0.222598	FALSE
Unnamed Clostridium sensu stricto 1 160	-0.0234078	7.34756	0.00742748	0.931321	0.959026	0.959026	FALSE
Unnamed Clostridium sensu stricto 1 162	0.332641	7.30736	1.20162	0.272997	0.601506	0.601506	FALSE
Unnamed Clostridium sensu stricto 1 164	0.498147	7.28808	2.7669	0.0962322	0.3891	0.3891	FALSE
Unnamed Clostridium sensu stricto 1 165	0.109857	7.29279	0.146875	0.701539	0.833369	0.833369	FALSE
Unnamed Clostridium sensu stricto 1 167	0.574704	7.24486	3.22322	0.0726009	0.33195	0.33195	FALSE
Unnamed Clostridium sensu stricto 1 17	0.211554	9.99554	1.09634	0.29507	0.622544	0.622544	FALSE
Unnamed Clostridium sensu stricto 1 18	0.195729	9.98611	0.964696	0.326007	0.637536	0.637536	FALSE
Unnamed Clostridium sensu stricto 1 19	0.20728	9.97802	1.07478	0.299868	0.625514	0.625514	FALSE
Unnamed Clostridium sensu stricto 1 2	0.154044	10.4913	0.53014	0.466548	0.715264	0.715264	FALSE
Unnamed Clostridium sensu stricto 1 20	0.254438	9.90137	1.70223	0.191997	0.525365	0.525365	FALSE
Unnamed Clostridium sensu stricto 1 21	0.227859	9.9027	1.48721	0.22265	0.55551	0.55551	FALSE
Unnamed Clostridium sensu stricto 1 22	0.251421	9.90922	1.67617	0.195434	0.528508	0.528508	FALSE
Unnamed Clostridium sensu stricto 1 23	0.223903	9.86588	1.40295	0.236231	0.567224	0.567224	FALSE
Unnamed Clostridium sensu stricto 1 24	0.190428	9.8627	0.862615	0.353008	0.647276	0.647276	FALSE
Unnamed Clostridium sensu stricto 1 25	0.31389	9.85321	2.24187	0.134318	0.455765	0.455765	FALSE
Unnamed Clostridium sensu stricto 1 26	0.363557	9.85603	3.44631	0.063393	0.304826	0.304826	FALSE
Unnamed Clostridium sensu stricto 1 27	0.20852	9.81651	1.06506	0.302065	0.625514	0.625514	FALSE
Unnamed Clostridium sensu stricto 1 28	0.313188	9.78181	2.46499	0.116409	0.422867	0.422867	FALSE
Unnamed Clostridium sensu stricto 1 29	0.304512	9.77961	2.18835	0.139058	0.462163	0.462163	FALSE
Unnamed Clostridium sensu stricto 1 3	0.376155	10.3687	3.33194	0.0679467	0.320092	0.320092	FALSE
Unnamed Clostridium sensu stricto 1 30	0.35234	9.79219	3.22856	0.0723644	0.331828	0.331828	FALSE
Unnamed Clostridium sensu stricto 1 31	0.410985	9.75927	4.56271	0.0326753	0.202715	0.202715	FALSE
Unnamed Clostridium sensu stricto 1 32	0.178685	9.75339	0.858368	0.354196	0.647905	0.647905	FALSE
Unnamed Clostridium sensu stricto 1 33	0.31819	9.72124	2.69842	0.100448	0.394313	0.394313	FALSE
Unnamed Clostridium sensu stricto 1 34	0.157599	9.71179	0.569984	0.450265	0.708776	0.708776	FALSE
Unnamed Clostridium sensu stricto 1 35	0.216392	9.7305	1.2327	0.266883	0.59797	0.59797	FALSE
Unnamed Clostridium sensu stricto 1 36	0.231439	9.69652	1.21947	0.269465	0.598727	0.598727	FALSE
Unnamed Clostridium sensu stricto 1 37	0.230018	9.69285	1.62399	0.202537	0.536706	0.536706	FALSE
Unnamed Clostridium sensu stricto 1 38	0.179371	9.66274	0.729018	0.393202	0.675007	0.675007	FALSE
Unnamed Clostridium sensu stricto 1 39	0.413766	9.68757	4.82503	0.0280494	0.181862	0.181862	FALSE
Unnamed Clostridium sensu stricto 1 4	0.291646	10.3293	2.10067	0.147235	0.472465	0.472465	FALSE
Unnamed Clostridium sensu stricto 1 40	0.183224	9.6533	0.760852	0.383062	0.66837	0.66837	FALSE
Unnamed Clostridium sensu stricto 1 41	0.139556	9.64121	0.547722	0.45925	0.714227	0.714227	FALSE
Unnamed Clostridium sensu stricto 1 42	0.136539	9.63168	0.405398	0.524315	0.749233	0.749233	FALSE
Unnamed Clostridium sensu stricto 1 43	0.302061	9.64755	2.00695	0.15658	0.484539	0.484539	FALSE
Unnamed Clostridium sensu stricto 1 44	0.3038	9.62012	2.14289	0.143232	0.464329	0.464329	FALSE
Unnamed Clostridium sensu stricto 1 45	0.232184	9.61374	1.36779	0.242191	0.577028	0.577028	FALSE
Unnamed Clostridium sensu stricto 1 46	0.375035	9.58053	3.97906	0.0460693	0.250452	0.250452	FALSE
Unnamed Clostridium sensu stricto 1 47	0.113351	9.53313	0.29295	0.588336	0.774923	0.774923	FALSE
Unnamed Clostridium sensu stricto 1 48	0.120325	9.53298	0.425382	0.514264	0.745267	0.745267	FALSE
Unnamed Clostridium sensu stricto 1 49	0.221682	9.51642	1.03655	0.308624	0.628291	0.628291	FALSE
Unnamed Clostridium sensu stricto 1 5	0.263115	10.3087	1.51193	0.218845	0.552009	0.552009	FALSE
Unnamed Clostridium sensu stricto 1 50	0.382927	9.52028	4.03081	0.0446765	0.24541	0.24541	FALSE
Unnamed Clostridium sensu stricto 1 51	0.236386	9.50847	1.34596	0.245985	0.579952	0.579952	FALSE
Unnamed Clostridium sensu stricto 1 52	0.207315	9.4988	1.07922	0.298872	0.625048	0.625048	FALSE
Unnamed Clostridium sensu stricto 1 53	0.263398	9.44396	1.54207	0.214309	0.54597	0.54597	FALSE
Unnamed Clostridium sensu stricto 1 54	0.290977	9.48275	2.22287	0.13598	0.455765	0.455765	FALSE
Unnamed Clostridium sensu stricto 1 55	0.333539	9.44901	2.71504	0.0994062	0.391691	0.391691	FALSE
Unnamed Clostridium sensu stricto 1 56	0.0505973	9.42422	0.0619611	0.803423	0.894451	0.894451	FALSE
Unnamed Clostridium sensu stricto 1 57	0.29561	9.45297	2.05574	0.151633	0.480479	0.480479	FALSE
Unnamed Clostridium sensu stricto 1 58	0.19922	9.4101	1.19637	0.274049	0.602141	0.602141	FALSE
Unnamed Clostridium sensu stricto 1 59	0.273052	9.379	1.79674	0.180107	0.514314	0.514314	FALSE
Unnamed Clostridium sensu stricto 1 6	0.290176	10.2712	2.01474	0.155778	0.484539	0.484539	FALSE
Unnamed Clostridium sensu stricto 1 60	0.53116	9.35775	5.87975	0.015316	0.124896	0.124896	FALSE
Unnamed Clostridium sensu stricto 1 61	0.248739	9.359	1.27665	0.258523	0.591054	0.591054	FALSE
Unnamed Clostridium sensu stricto 1 62	0.0693417	9.31507	0.0987156	0.753376	0.860535	0.860535	FALSE
Unnamed Clostridium sensu stricto 1 63	0.0818323	9.35276	0.145563	0.702812	0.83347	0.83347	FALSE
Unnamed Clostridium sensu stricto 1 64	0.372001	9.32497	2.99145	0.0837051	0.359841	0.359841	FALSE
Unnamed Clostridium sensu stricto 1 65	0.332559	9.30892	2.72859	0.0985665	0.391691	0.391691	FALSE
Unnamed Clostridium sensu stricto 1 66	0.276303	9.29233	1.71986	0.189711	0.525365	0.525365	FALSE
Unnamed Clostridium sensu stricto 1 67	0.152518	9.27533	0.515401	0.47281	0.719584	0.719584	FALSE
Unnamed Clostridium sensu stricto 1 68	0.250345	9.19526	1.45442	0.227821	0.560517	0.560517	FALSE
Unnamed Clostridium sensu stricto 1 69	0.205978	9.14813	0.970335	0.324597	0.637536	0.637536	FALSE
Unnamed Clostridium sensu stricto 1 7	0.182795	10.2152	0.75103	0.38615	0.670571	0.670571	FALSE
Unnamed Clostridium sensu stricto 1 70	0.308273	9.11499	2.52478	0.11207	0.415211	0.415211	FALSE
Unnamed Clostridium sensu stricto 1 71	0.0202286	8.99192	0.0103563	0.918943	0.952718	0.952718	FALSE
Unnamed Clostridium sensu stricto 1 72	0.0392745	8.86131	0.0330294	0.855787	0.921083	0.921083	FALSE
Unnamed Clostridium sensu stricto 1 73	0.0595986	8.81795	0.0644431	0.799606	0.893932	0.893932	FALSE
Unnamed Clostridium sensu stricto 1 74	-0.095592	8.73124	0.191894	0.661345	0.816363	0.816363	FALSE
Unnamed Clostridium sensu stricto 1 75	0.0227572	8.72902	0.0090266	0.924308	0.955723	0.955723	FALSE
Unnamed Clostridium sensu stricto 1 76	-0.244077	8.6922	1.42813	0.232069	0.563088	0.563088	FALSE
Unnamed Clostridium sensu stricto 1 77	0.00855281	8.679	0.00149346	0.969173	0.982211	0.982211	FALSE
Unnamed Clostridium sensu stricto 1 78	0.164771	8.65624	0.512341	0.474127	0.719584	0.719584	FALSE
Unnamed Clostridium sensu stricto 1 79	0.0380076	8.63725	0.0324914	0.856953	0.921299	0.921299	FALSE
Unnamed Clostridium sensu stricto 1 8	0.295598	10.1785	1.88304	0.169989	0.501513	0.501513	FALSE
Unnamed Clostridium sensu stricto 1 80	0.0482447	8.59374	0.0441069	0.833655	0.906421	0.906421	FALSE
Unnamed Clostridium sensu stricto 1 81	0.111589	8.57662	0.23643	0.626796	0.795182	0.795182	FALSE
Unnamed Clostridium sensu stricto 1 82	0.0596434	8.5806	0.0627055	0.80227	0.893932	0.893932	FALSE
Unnamed Clostridium sensu stricto 1 83	-0.133522	8.58148	0.339258	0.560258	0.766629	0.766629	FALSE
Unnamed Clostridium sensu stricto 1 84	0.122684	8.56416	0.240938	0.623529	0.794222	0.794222	FALSE
Unnamed Clostridium sensu stricto 1 85	0.212201	8.55928	0.92558	0.336014	0.638409	0.638409	FALSE
Unnamed Clostridium sensu stricto 1 86	0.138926	8.48513	0.396842	0.528725	0.749498	0.749498	FALSE
Unnamed Clostridium sensu stricto 1 87	-0.0322838	8.48483	0.0216622	0.882989	0.936881	0.936881	FALSE
Unnamed Clostridium sensu stricto 1 88	0.179103	8.43449	0.625223	0.429113	0.692005	0.692005	FALSE
Unnamed Clostridium sensu stricto 1 89	-0.0438306	8.4576	0.0419647	0.837687	0.909699	0.909699	FALSE
Unnamed Clostridium sensu stricto 1 9	0.298611	10.1705	2.11253	0.146097	0.470725	0.470725	FALSE
Unnamed Clostridium sensu stricto 1 90	0.116369	8.4273	0.21448	0.643278	0.804479	0.804479	FALSE
Unnamed Clostridium sensu stricto 1 91	0.00432643	8.38076	0.000421979	0.983611	0.989239	0.989239	FALSE
Unnamed Clostridium sensu stricto 1 92	0.281242	8.409	1.20691	0.271946	0.600025	0.600025	FALSE
Unnamed Clostridium sensu stricto 1 93	0.0927693	8.38675	0.13489	0.713414	0.839748	0.839748	FALSE
Unnamed Clostridium sensu stricto 1 94	-0.0918955	8.39518	0.177004	0.673961	0.823541	0.823541	FALSE
Unnamed Clostridium sensu stricto 1 95	-0.0118031	8.40083	0.00281312	0.957701	0.973723	0.973723	FALSE
Unnamed Clostridium sensu stricto 1 96	0.0227975	8.30918	0.00844421	0.926784	0.957656	0.957656	FALSE
Unnamed Clostridium sensu stricto 1 97	0.082811	8.26969	0.124754	0.723935	0.84459	0.84459	FALSE
Unnamed Clostridium sensu stricto 1 98	0.118941	8.26634	0.263187	0.607939	0.7851	0.7851	FALSE
Unnamed Clostridium sensu stricto 1 99	0.0690571	8.24162	0.101158	0.750444	0.859775	0.859775	FALSE
Unnamed Clostridiaceae	0.00462984	10.4849	0.000432051	0.983416	0.989239	0.989239	FALSE
Unnamed Clostridiaceae 1	0.0261613	10.3897	0.0125259	0.910887	0.950394	0.950394	FALSE
Unnamed Clostridiaceae 2	0.133518	8.96837	0.400958	0.526595	0.74926	0.74926	FALSE
Unnamed Clostridiaceae 3	0.0857768	8.19815	0.152542	0.696118	0.831547	0.831547	FALSE
Unnamed Clostridiaceae 4	0.249582	7.78162	1.22313	0.268746	0.59797	0.59797	FALSE
Unnamed Clostridiaceae 5	0.0351797	7.49025	0.0173896	0.895087	0.941063	0.941063	FALSE
Unnamed Clostridiaceae 6	0.03704	7.42231	0.0172139	0.895616	0.941063	0.941063	FALSE
Unnamed Clostridiaceae 7	0.529884	7.34392	4.13303	0.042054	0.235314	0.235314	FALSE
Unnamed Clostridiaceae 8	0.168868	7.31751	0.38175	0.536668	0.749901	0.749901	FALSE
Unnamed Lachnospiraceae UCG-007	0.218185	7.76181	0.710555	0.39926	0.678441	0.678441	FALSE
Unnamed Lachnospiraceae UCG-007 1	0.142289	7.74962	0.304228	0.581244	0.774052	0.774052	FALSE
Unnamed Lachnospiraceae UCG-007 10	-0.416176	7.35581	1.69097	0.193474	0.526808	0.526808	FALSE
Unnamed Lachnospiraceae UCG-007 11	0.183957	7.36799	0.425041	0.514432	0.745267	0.745267	FALSE
Unnamed Lachnospiraceae UCG-007 12	0.0585842	7.35	0.0467693	0.828783	0.904613	0.904613	FALSE
Unnamed Lachnospiraceae UCG-007 13	-0.219431	7.30046	0.474501	0.490924	0.726512	0.726512	FALSE
Unnamed Lachnospiraceae UCG-007 14	0.0319574	7.29899	0.0123972	0.911345	0.950394	0.950394	FALSE
Unnamed Lachnospiraceae UCG-007 15	0.10153	7.29383	0.133746	0.714579	0.840494	0.840494	FALSE
Unnamed Lachnospiraceae UCG-007 16	0.160603	7.27681	0.274096	0.600597	0.781369	0.781369	FALSE
Unnamed Lachnospiraceae UCG-007 17	0.069419	7.28258	0.0631614	0.801567	0.893932	0.893932	FALSE
Unnamed Lachnospiraceae UCG-007 18	0.320643	7.27473	1.10885	0.292333	0.618277	0.618277	FALSE
Unnamed Lachnospiraceae UCG-007 19	0.158544	7.26052	0.29351	0.58798	0.774923	0.774923	FALSE
Unnamed Lachnospiraceae UCG-007 2	0.172136	7.52693	0.32986	0.565741	0.768107	0.768107	FALSE
Unnamed Lachnospiraceae UCG-007 20	0.202047	7.17044	0.372895	0.54143	0.753336	0.753336	FALSE
Unnamed Lachnospiraceae UCG-007 24	0.087817	7.1841	0.0716558	0.788941	0.887068	0.887068	FALSE
Unnamed Lachnospiraceae UCG-007 25	0.355618	7.12833	1.17082	0.279234	0.607631	0.607631	FALSE
Unnamed Lachnospiraceae UCG-007 27	-0.121628	7.11539	0.122089	0.72678	0.844794	0.844794	FALSE
Unnamed Lachnospiraceae UCG-007 3	0.447132	7.52104	2.79433	0.0945985	0.386705	0.386705	FALSE
Unnamed Lachnospiraceae UCG-007 35	0.100231	7.11202	0.0880059	0.766728	0.870673	0.870673	FALSE
Unnamed Lachnospiraceae UCG-007 4	0.0372283	7.52468	0.0183583	0.892222	0.941063	0.941063	FALSE
Unnamed Lachnospiraceae UCG-007 5	0.219265	7.41693	0.528793	0.467115	0.715368	0.715368	FALSE
Unnamed Lachnospiraceae UCG-007 6	-0.0347671	7.42196	0.0124234	0.911251	0.950394	0.950394	FALSE
Unnamed Lachnospiraceae UCG-007 7	-0.307555	7.4178	1.07929	0.298857	0.625048	0.625048	FALSE
Unnamed Lachnospiraceae UCG-007 8	0.325982	7.43479	1.73044	0.188355	0.524766	0.524766	FALSE
Unnamed Lachnospiraceae UCG-007 9	-0.0727405	7.37746	0.0586632	0.808621	0.896454	0.896454	FALSE
Unnamed Lachnospiraceae	0.0324615	7.53791	0.0162985	0.898414	0.941063	0.941063	FALSE
Unnamed Lachnospiraceae 1	-0.00221551	7.54258	1.45924e-05	0.996952	0.997583	0.997583	FALSE
Unnamed Lachnospiraceae 2	-0.155239	7.53799	0.294381	0.587427	0.774923	0.774923	FALSE
Unnamed Lachnospiraceae 3	0.182011	7.29186	0.476783	0.489883	0.726437	0.726437	FALSE
Unnamed Lachnospiraceae 4	0.0675376	7.25773	0.0523718	0.818986	0.900373	0.900373	FALSE
Unnamed Lachnospiraceae 5	-0.251857	7.2903	0.565415	0.452087	0.71023	0.71023	FALSE
Unnamed Lachnospiraceae 7	-0.136955	7.12838	0.158953	0.690122	0.828356	0.828356	FALSE
Unnamed Peptostreptococcus 10	1.03702	7.51355	0.774958	0.378688	0.665649	0.665649	FALSE
Unnamed Peptostreptococcus 13	0.590459	7.44794	0.322373	0.570185	0.77031	0.77031	FALSE
Unnamed Romboutsia	-0.0169586	8.98458	0.00600977	0.938208	0.961298	0.961298	FALSE
Unnamed Romboutsia 1	0.0476	8.9435	0.0471763	0.828052	0.904613	0.904613	FALSE
Unnamed Terrisporobacter	-0.168571	10.9305	0.647962	0.420842	0.691278	0.691278	FALSE
Unnamed Terrisporobacter 1	-0.0571143	10.8562	0.0825111	0.773923	0.877039	0.877039	FALSE
Unnamed Terrisporobacter 10	-0.0544196	10.4973	0.0732025	0.78673	0.885841	0.885841	FALSE
Unnamed Terrisporobacter 100	-0.083089	7.87323	0.0997188	0.752167	0.859775	0.859775	FALSE
Unnamed Terrisporobacter 101	-0.287284	7.844	1.45777	0.227285	0.560517	0.560517	FALSE
Unnamed Terrisporobacter 102	-0.213024	7.83385	0.702363	0.401991	0.679919	0.679919	FALSE
Unnamed Terrisporobacter 103	-0.27092	7.81374	1.28949	0.256142	0.590213	0.590213	FALSE
Unnamed Terrisporobacter 104	0.155638	7.83122	0.305787	0.580277	0.774052	0.774052	FALSE
Unnamed Terrisporobacter 105	-0.265343	7.7954	0.957254	0.32788	0.637536	0.637536	FALSE
Unnamed Terrisporobacter 106	-0.203055	7.78154	0.537178	0.463605	0.714251	0.714251	FALSE
Unnamed Terrisporobacter 107	-0.0834449	7.80397	0.0876359	0.767204	0.870673	0.870673	FALSE
Unnamed Terrisporobacter 108	-0.142556	7.78973	0.315003	0.574627	0.773667	0.773667	FALSE
Unnamed Terrisporobacter 109	-0.185788	7.76749	0.45105	0.501837	0.733062	0.733062	FALSE
Unnamed Terrisporobacter 11	-0.259767	10.4408	1.69817	0.192527	0.525365	0.525365	FALSE
Unnamed Terrisporobacter 110	-0.244682	7.76215	0.769894	0.38025	0.667653	0.667653	FALSE
Unnamed Terrisporobacter 111	0.0562221	7.76208	0.0413213	0.838919	0.909699	0.909699	FALSE
Unnamed Terrisporobacter 112	-0.12995	7.74338	0.229116	0.63218	0.799063	0.799063	FALSE
Unnamed Terrisporobacter 113	-0.46276	7.74993	3.01078	0.0827123	0.357947	0.357947	FALSE
Unnamed Terrisporobacter 114	-0.193623	7.74912	0.435788	0.509163	0.741805	0.741805	FALSE
Unnamed Terrisporobacter 115	0.170358	7.7405	0.455428	0.499769	0.733062	0.733062	FALSE
Unnamed Terrisporobacter 116	-0.176654	7.71145	0.406224	0.523892	0.749233	0.749233	FALSE
Unnamed Terrisporobacter 117	-0.0352798	7.69824	0.0212554	0.884085	0.937415	0.937415	FALSE
Unnamed Terrisporobacter 118	0.0251992	7.67739	0.00954994	0.922152	0.954741	0.954741	FALSE
Unnamed Terrisporobacter 119	0.211926	7.69988	0.681818	0.408961	0.683926	0.683926	FALSE
Unnamed Terrisporobacter 12	-0.199473	10.4242	0.982134	0.321672	0.637536	0.637536	FALSE
Unnamed Terrisporobacter 120	-0.51234	7.67814	2.65821	0.103017	0.396258	0.396258	FALSE
Unnamed Terrisporobacter 121	-0.392818	7.68097	1.76848	0.18357	0.519513	0.519513	FALSE
Unnamed Terrisporobacter 122	-0.049332	7.65756	0.0333225	0.855155	0.921083	0.921083	FALSE
Unnamed Terrisporobacter 123	-0.305771	7.67223	1.20818	0.271693	0.600025	0.600025	FALSE
Unnamed Terrisporobacter 124	-0.0274582	7.64596	0.0118323	0.91338	0.950474	0.950474	FALSE
Unnamed Terrisporobacter 125	-0.0678473	7.62492	0.0634911	0.801061	0.893932	0.893932	FALSE
Unnamed Terrisporobacter 126	-0.16049	7.6268	0.305442	0.580491	0.774052	0.774052	FALSE
Unnamed Terrisporobacter 127	-0.117953	7.60378	0.211097	0.645909	0.805989	0.805989	FALSE
Unnamed Terrisporobacter 128	0.030029	7.60429	0.0115167	0.914539	0.950474	0.950474	FALSE
Unnamed Terrisporobacter 129	0.172505	7.59502	0.514282	0.473291	0.719584	0.719584	FALSE
Unnamed Terrisporobacter 13	-0.11948	10.422	0.405763	0.524128	0.749233	0.749233	FALSE
Unnamed Terrisporobacter 130	-0.0324352	7.58429	0.012068	0.912525	0.950474	0.950474	FALSE
Unnamed Terrisporobacter 131	-0.320605	7.58599	1.57439	0.209571	0.545076	0.545076	FALSE
Unnamed Terrisporobacter 132	-0.140174	7.61087	0.280238	0.596545	0.778963	0.778963	FALSE
Unnamed Terrisporobacter 133	0.208354	7.58914	0.630871	0.427036	0.691775	0.691775	FALSE
Unnamed Terrisporobacter 134	0.36848	7.60518	2.46209	0.116624	0.422867	0.422867	FALSE
Unnamed Terrisporobacter 135	-0.346807	7.5456	1.45475	0.227767	0.560517	0.560517	FALSE
Unnamed Terrisporobacter 136	-0.0988735	7.54875	0.14439	0.703955	0.8342	0.8342	FALSE
Unnamed Terrisporobacter 137	-0.283822	7.57928	0.953448	0.328843	0.637536	0.637536	FALSE
Unnamed Terrisporobacter 138	-0.305599	7.54113	0.891619	0.345039	0.642062	0.642062	FALSE
Unnamed Terrisporobacter 139	0.176955	7.55169	0.648436	0.420672	0.691278	0.691278	FALSE
Unnamed Terrisporobacter 14	-0.160116	10.4226	0.679701	0.40969	0.683926	0.683926	FALSE
Unnamed Terrisporobacter 140	-0.0586936	7.54844	0.0589084	0.80823	0.896454	0.896454	FALSE
Unnamed Terrisporobacter 141	0.148526	7.56506	0.284059	0.594053	0.778618	0.778618	FALSE
Unnamed Terrisporobacter 142	-0.176148	7.48337	0.321087	0.570955	0.770692	0.770692	FALSE
Unnamed Terrisporobacter 143	-0.332673	7.49526	1.25603	0.262404	0.594297	0.594297	FALSE
Unnamed Terrisporobacter 144	0.0161877	7.50906	0.003713	0.951411	0.971054	0.971054	FALSE
Unnamed Terrisporobacter 145	-0.399433	7.4723	1.99389	0.157935	0.484539	0.484539	FALSE
Unnamed Terrisporobacter 146	-0.418546	7.49809	2.25331	0.133329	0.455565	0.455565	FALSE
Unnamed Terrisporobacter 147	0.600586	7.48098	5.84865	0.015589	0.126471	0.126471	FALSE
Unnamed Terrisporobacter 148	-0.179055	7.48524	0.371613	0.542126	0.753641	0.753641	FALSE
Unnamed Terrisporobacter 149	0.0795173	7.45633	0.0718587	0.788649	0.887068	0.887068	FALSE
Unnamed Terrisporobacter 15	-0.0393012	10.4157	0.0414372	0.838696	0.909699	0.909699	FALSE
Unnamed Terrisporobacter 150	-0.377217	7.45557	1.95017	0.162568	0.490308	0.490308	FALSE
Unnamed Terrisporobacter 151	-0.129083	7.45995	0.205685	0.650171	0.806217	0.806217	FALSE
Unnamed Terrisporobacter 152	0.0478315	7.46642	0.0301178	0.862223	0.924746	0.924746	FALSE
Unnamed Terrisporobacter 153	-0.207144	7.41377	0.512702	0.473971	0.719584	0.719584	FALSE
Unnamed Terrisporobacter 154	-0.116322	7.4318	0.248108	0.618411	0.791526	0.791526	FALSE
Unnamed Terrisporobacter 155	0.258676	7.42816	1.00636	0.315775	0.633849	0.633849	FALSE
Unnamed Terrisporobacter 156	0.261019	7.4568	1.04321	0.307075	0.627111	0.627111	FALSE
Unnamed Terrisporobacter 157	-0.3616	7.3876	1.49489	0.22146	0.55435	0.55435	FALSE
Unnamed Terrisporobacter 158	0.032953	7.36458	0.0138212	0.906413	0.947285	0.947285	FALSE
Unnamed Terrisporobacter 16	-0.0478184	10.3559	0.0633471	0.801282	0.893932	0.893932	FALSE
Unnamed Terrisporobacter 160	-0.0421153	7.3383	0.0220511	0.881951	0.936426	0.936426	FALSE
Unnamed Terrisporobacter 17	-0.232723	10.3111	1.21452	0.270438	0.600025	0.600025	FALSE
Unnamed Terrisporobacter 18	-0.304186	10.3295	2.44632	0.117801	0.422867	0.422867	FALSE
Unnamed Terrisporobacter 19	-0.146082	10.27	0.485394	0.485989	0.725316	0.725316	FALSE
Unnamed Terrisporobacter 2	0.0449647	10.7214	0.0499544	0.823143	0.902619	0.902619	FALSE
Unnamed Terrisporobacter 20	-0.134989	10.2667	0.511673	0.474416	0.719584	0.719584	FALSE
Unnamed Terrisporobacter 21	-0.230929	10.2307	1.43004	0.231758	0.563088	0.563088	FALSE
Unnamed Terrisporobacter 22	-0.0241274	10.2384	0.0162597	0.898534	0.941063	0.941063	FALSE
Unnamed Terrisporobacter 23	-0.192532	10.2263	1.00282	0.316629	0.633849	0.633849	FALSE
Unnamed Terrisporobacter 24	-0.157775	10.2002	0.639338	0.423951	0.691775	0.691775	FALSE
Unnamed Terrisporobacter 25	-0.229636	10.1693	1.29544	0.255048	0.589891	0.589891	FALSE
Unnamed Terrisporobacter 26	-0.23843	10.1637	1.68664	0.194045	0.5269	0.5269	FALSE
Unnamed Terrisporobacter 27	-0.105406	10.15	0.27078	0.602809	0.782227	0.782227	FALSE
Unnamed Terrisporobacter 28	-0.286905	10.136	2.00425	0.156859	0.484539	0.484539	FALSE
Unnamed Terrisporobacter 29	-0.0909886	10.1289	0.209013	0.647542	0.805989	0.805989	FALSE
Unnamed Terrisporobacter 3	-0.102067	10.662	0.227162	0.633636	0.799063	0.799063	FALSE
Unnamed Terrisporobacter 30	-0.108124	10.0695	0.297147	0.585677	0.774052	0.774052	FALSE
Unnamed Terrisporobacter 31	-0.157553	10.0606	0.712024	0.398773	0.678342	0.678342	FALSE
Unnamed Terrisporobacter 32	-0.105053	10.0437	0.285055	0.593407	0.778416	0.778416	FALSE
Unnamed Terrisporobacter 33	-0.0343891	10.0412	0.0323604	0.857239	0.921299	0.921299	FALSE
Unnamed Terrisporobacter 34	-0.058277	10.04	0.0820602	0.774525	0.877092	0.877092	FALSE
Unnamed Terrisporobacter 35	-0.246616	10.0399	1.70334	0.191852	0.525365	0.525365	FALSE
Unnamed Terrisporobacter 36	-0.215272	10.0189	1.13491	0.28673	0.613811	0.613811	FALSE
Unnamed Terrisporobacter 37	-0.221167	10.0198	1.29272	0.255547	0.590182	0.590182	FALSE
Unnamed Terrisporobacter 38	-0.10713	10.0096	0.282262	0.595223	0.778963	0.778963	FALSE
Unnamed Terrisporobacter 39	-0.258464	10.0054	1.91607	0.166291	0.493568	0.493568	FALSE
Unnamed Terrisporobacter 4	-0.0809859	10.6562	0.165039	0.684559	0.826066	0.826066	FALSE
Unnamed Terrisporobacter 40	-0.161187	9.96876	0.696396	0.403997	0.679919	0.679919	FALSE
Unnamed Terrisporobacter 41	-0.157027	9.98866	0.642826	0.422689	0.691775	0.691775	FALSE
Unnamed Terrisporobacter 42	-0.242117	9.99335	1.61539	0.203735	0.53846	0.53846	FALSE
Unnamed Terrisporobacter 43	-0.068267	9.96915	0.122934	0.725874	0.844794	0.844794	FALSE
Unnamed Terrisporobacter 44	-0.155586	9.92518	0.667018	0.414093	0.68691	0.68691	FALSE
Unnamed Terrisporobacter 45	-0.013496	9.88836	0.00519107	0.942563	0.963974	0.963974	FALSE
Unnamed Terrisporobacter 46	-0.300619	9.8983	2.17262	0.140487	0.463022	0.463022	FALSE
Unnamed Terrisporobacter 47	-0.274685	9.90094	2.11858	0.145521	0.470725	0.470725	FALSE
Unnamed Terrisporobacter 48	-0.189828	9.90992	0.953787	0.328757	0.637536	0.637536	FALSE
Unnamed Terrisporobacter 49	-0.362919	9.89279	4.19031	0.0406557	0.231357	0.231357	FALSE
Unnamed Terrisporobacter 5	-0.116006	10.6336	0.357336	0.549989	0.759898	0.759898	FALSE
Unnamed Terrisporobacter 50	-0.263913	9.8523	1.75062	0.185798	0.523945	0.523945	FALSE
Unnamed Terrisporobacter 51	-0.0580418	9.85758	0.100268	0.751508	0.859775	0.859775	FALSE
Unnamed Terrisporobacter 52	-0.0731918	9.8243	0.159478	0.689638	0.828356	0.828356	FALSE
Unnamed Terrisporobacter 53	-0.161445	9.8334	0.705577	0.400916	0.679796	0.679796	FALSE
Unnamed Terrisporobacter 54	-0.187901	9.80162	0.957413	0.32784	0.637536	0.637536	FALSE
Unnamed Terrisporobacter 55	-0.209163	9.81453	1.17697	0.277974	0.606559	0.606559	FALSE
Unnamed Terrisporobacter 56	-0.126985	9.79014	0.4719	0.492115	0.727594	0.727594	FALSE
Unnamed Terrisporobacter 57	-0.0944533	9.77516	0.225304	0.635028	0.799063	0.799063	FALSE
Unnamed Terrisporobacter 58	-0.0314522	9.75694	0.0249566	0.874475	0.934112	0.934112	FALSE
Unnamed Terrisporobacter 59	-0.061376	9.76981	0.107627	0.742862	0.857478	0.857478	FALSE
Unnamed Terrisporobacter 6	-0.123146	10.5941	0.36725	0.544507	0.755623	0.755623	FALSE
Unnamed Terrisporobacter 60	-0.0442105	9.75224	0.0481014	0.826401	0.903501	0.903501	FALSE
Unnamed Terrisporobacter 61	-0.216521	9.75221	1.17699	0.277969	0.606559	0.606559	FALSE
Unnamed Terrisporobacter 62	-0.2436	9.74359	1.55608	0.212241	0.545959	0.545959	FALSE
Unnamed Terrisporobacter 63	-0.217494	9.67719	1.35069	0.245158	0.578866	0.578866	FALSE
Unnamed Terrisporobacter 64	-0.293658	9.69115	2.67889	0.101687	0.394693	0.394693	FALSE
Unnamed Terrisporobacter 65	-0.0441729	9.68486	0.0526278	0.818552	0.900373	0.900373	FALSE
Unnamed Terrisporobacter 66	-0.273658	9.65051	1.8665	0.171877	0.501973	0.501973	FALSE
Unnamed Terrisporobacter 67	-0.201725	9.62121	1.03163	0.309777	0.628291	0.628291	FALSE
Unnamed Terrisporobacter 68	-0.108525	9.59673	0.29739	0.585523	0.774052	0.774052	FALSE
Unnamed Terrisporobacter 69	-0.269186	9.55933	1.87403	0.171015	0.501973	0.501973	FALSE
Unnamed Terrisporobacter 7	-0.217786	10.5433	1.1826	0.276827	0.605726	0.605726	FALSE
Unnamed Terrisporobacter 70	-0.313566	9.46553	2.41219	0.120394	0.426093	0.426093	FALSE
Unnamed Terrisporobacter 71	-0.122694	9.39751	0.401854	0.526133	0.74926	0.74926	FALSE
Unnamed Terrisporobacter 72	-0.0940841	8.49236	0.17641	0.674476	0.823541	0.823541	FALSE
Unnamed Terrisporobacter 73	-0.0934363	8.44438	0.174057	0.676531	0.823657	0.823657	FALSE
Unnamed Terrisporobacter 74	-0.264876	8.3534	1.31923	0.25073	0.586768	0.586768	FALSE
Unnamed Terrisporobacter 75	-0.191069	8.3371	0.574407	0.448513	0.707425	0.707425	FALSE
Unnamed Terrisporobacter 76	-0.0898471	8.31589	0.167864	0.682017	0.824126	0.824126	FALSE
Unnamed Terrisporobacter 77	-0.179462	8.23357	0.530029	0.466594	0.715264	0.715264	FALSE
Unnamed Terrisporobacter 78	-0.247922	8.24746	0.914914	0.338814	0.638409	0.638409	FALSE
Unnamed Terrisporobacter 79	-0.253019	8.19881	1.04682	0.30624	0.626742	0.626742	FALSE
Unnamed Terrisporobacter 8	-0.20156	10.5482	1.01992	0.312537	0.629051	0.629051	FALSE
Unnamed Terrisporobacter 80	0.0377606	8.16666	0.0194372	0.88912	0.940862	0.940862	FALSE
Unnamed Terrisporobacter 81	-0.361257	8.18598	2.29587	0.129718	0.445774	0.445774	FALSE
Unnamed Terrisporobacter 82	-0.412336	8.13396	2.34003	0.126087	0.439981	0.439981	FALSE
Unnamed Terrisporobacter 83	-0.353028	8.13602	1.73798	0.187395	0.524766	0.524766	FALSE
Unnamed Terrisporobacter 84	-0.222478	8.09153	0.888026	0.346013	0.642443	0.642443	FALSE
Unnamed Terrisporobacter 85	-0.291793	8.06552	1.62534	0.202349	0.536706	0.536706	FALSE
Unnamed Terrisporobacter 86	-0.11106	8.08418	0.225122	0.635164	0.799063	0.799063	FALSE
Unnamed Terrisporobacter 87	-0.103502	8.05435	0.186544	0.665808	0.818422	0.818422	FALSE
Unnamed Terrisporobacter 88	-0.114093	7.98182	0.207058	0.649083	0.806217	0.806217	FALSE
Unnamed Terrisporobacter 89	0.116483	7.97741	0.23098	0.630798	0.799063	0.799063	FALSE
Unnamed Terrisporobacter 9	-0.134119	10.532	0.390077	0.532259	0.749901	0.749901	FALSE
Unnamed Terrisporobacter 90	0.158741	7.98031	0.364534	0.545999	0.75703	0.75703	FALSE
Unnamed Terrisporobacter 91	-0.440892	7.97543	2.60618	0.106448	0.401911	0.401911	FALSE
Unnamed Terrisporobacter 92	0.36392	7.9328	2.2937	0.1299	0.445774	0.445774	FALSE
Unnamed Terrisporobacter 93	-0.364349	7.90973	1.72249	0.189372	0.525365	0.525365	FALSE
Unnamed Terrisporobacter 94	0.177261	7.95541	0.501834	0.478695	0.721077	0.721077	FALSE
Unnamed Terrisporobacter 95	-0.389322	7.95053	2.41461	0.120208	0.426093	0.426093	FALSE
Unnamed Terrisporobacter 96	-0.0403248	7.90823	0.0230308	0.879377	0.936187	0.936187	FALSE
Unnamed Terrisporobacter 97	-0.338593	7.91811	1.71071	0.190893	0.525365	0.525365	FALSE
Unnamed Terrisporobacter 98	-0.750979	7.9036	7.77972	0.0052836	0.0679039	0.0679039	FALSE
Unnamed Terrisporobacter 99	0.143065	7.87347	0.302331	0.582425	0.774052	0.774052	FALSE
Unnamed Peptostreptococcaceae	0.140422	9.50192	0.432848	0.510595	0.742452	0.742452	FALSE
Unnamed Peptostreptococcaceae 1	0.0924138	9.48362	0.170643	0.679541	0.823984	0.823984	FALSE
Unnamed Peptostreptococcaceae 10	-0.254425	9.13889	1.19187	0.274953	0.602459	0.602459	FALSE
Unnamed Peptostreptococcaceae 11	0.072123	9.12198	0.111255	0.738719	0.856157	0.856157	FALSE
Unnamed Peptostreptococcaceae 12	0.136004	9.07836	0.45143	0.501657	0.733062	0.733062	FALSE
Unnamed Peptostreptococcaceae 13	-0.0534289	9.06785	0.059914	0.806632	0.896132	0.896132	FALSE
Unnamed Peptostreptococcaceae 14	0.123688	9.05893	0.381037	0.537049	0.749901	0.749901	FALSE
Unnamed Peptostreptococcaceae 15	-0.0430992	9.04955	0.0407283	0.840063	0.91026	0.91026	FALSE
Unnamed Peptostreptococcaceae 16	-0.102049	8.9853	0.213298	0.644195	0.804989	0.804989	FALSE
Unnamed Peptostreptococcaceae 17	0.18474	8.99745	0.790411	0.373976	0.662519	0.662519	FALSE
Unnamed Peptostreptococcaceae 18	-0.105461	8.9514	0.237531	0.625995	0.795182	0.795182	FALSE
Unnamed Peptostreptococcaceae 19	-0.227092	8.86855	0.962934	0.326449	0.637536	0.637536	FALSE
Unnamed Peptostreptococcaceae 2	0.130676	9.3646	0.368185	0.543995	0.755576	0.755576	FALSE
Unnamed Peptostreptococcaceae 20	0.0318967	8.91604	0.020818	0.885276	0.938048	0.938048	FALSE
Unnamed Peptostreptococcaceae 21	0.101347	8.89144	0.209517	0.647146	0.805989	0.805989	FALSE
Unnamed Peptostreptococcaceae 22	0.049341	8.88945	0.0455043	0.831079	0.905599	0.905599	FALSE
Unnamed Peptostreptococcaceae 23	0.0347552	8.90554	0.0272077	0.868985	0.930132	0.930132	FALSE
Unnamed Peptostreptococcaceae 24	0.0439593	8.86437	0.0412947	0.83897	0.909699	0.909699	FALSE
Unnamed Peptostreptococcaceae 25	-0.280272	8.82788	1.56752	0.210567	0.545076	0.545076	FALSE
Unnamed Peptostreptococcaceae 26	-0.134947	8.78928	0.346734	0.555968	0.764325	0.764325	FALSE
Unnamed Peptostreptococcaceae 27	-0.321006	8.78281	1.99767	0.157542	0.484539	0.484539	FALSE
Unnamed Peptostreptococcaceae 28	-0.00456719	8.78289	0.000553187	0.981236	0.989239	0.989239	FALSE
Unnamed Peptostreptococcaceae 29	-0.0855827	8.76313	0.159604	0.689522	0.828356	0.828356	FALSE
Unnamed Peptostreptococcaceae 3	0.129826	9.31272	0.401876	0.526122	0.74926	0.74926	FALSE
Unnamed Peptostreptococcaceae 30	0.102736	8.76475	0.219777	0.63921	0.801927	0.801927	FALSE
Unnamed Peptostreptococcaceae 31	-0.0323842	8.74909	0.0234992	0.878166	0.935528	0.935528	FALSE
Unnamed Peptostreptococcaceae 32	-0.120386	8.71977	0.261303	0.609226	0.785227	0.785227	FALSE
Unnamed Peptostreptococcaceae 33	0.0140064	8.73889	0.00424928	0.948025	0.968848	0.968848	FALSE
Unnamed Peptostreptococcaceae 34	0.135816	8.7402	0.407835	0.52307	0.749233	0.749233	FALSE
Unnamed Peptostreptococcaceae 35	-0.105975	8.68053	0.241596	0.623056	0.794222	0.794222	FALSE
Unnamed Peptostreptococcaceae 36	0.116826	8.66239	0.248701	0.617991	0.791526	0.791526	FALSE
Unnamed Peptostreptococcaceae 37	0.00171692	8.71787	6.36128e-05	0.993636	0.994894	0.994894	FALSE
Unnamed Peptostreptococcaceae 38	0.253221	8.70023	1.32145	0.250332	0.586768	0.586768	FALSE
Unnamed Peptostreptococcaceae 39	0.0760027	8.68076	0.108276	0.742115	0.857478	0.857478	FALSE
Unnamed Peptostreptococcaceae 4	-0.00234841	9.28124	0.000111568	0.991572	0.993456	0.993456	FALSE
Unnamed Peptostreptococcaceae 40	0.00359123	8.66831	0.000201463	0.988675	0.991891	0.991891	FALSE
Unnamed Peptostreptococcaceae 41	0.0828739	8.66174	0.158026	0.69098	0.828757	0.828757	FALSE
Unnamed Peptostreptococcaceae 42	-0.13926	8.65051	0.435651	0.509229	0.741805	0.741805	FALSE
Unnamed Peptostreptococcaceae 43	0.0933997	8.63317	0.16261	0.686765	0.827465	0.827465	FALSE
Unnamed Peptostreptococcaceae 44	0.116839	8.59063	0.248631	0.618041	0.791526	0.791526	FALSE
Unnamed Peptostreptococcaceae 45	0.046908	8.58791	0.0509447	0.821428	0.902222	0.902222	FALSE
Unnamed Peptostreptococcaceae 46	0.0492515	8.57534	0.040142	0.841203	0.910738	0.910738	FALSE
Unnamed Peptostreptococcaceae 47	-0.00778039	8.55781	0.00130343	0.9712	0.983006	0.983006	FALSE
Unnamed Peptostreptococcaceae 48	-0.053386	8.54591	0.0557675	0.813315	0.899198	0.899198	FALSE
Unnamed Peptostreptococcaceae 49	-0.102939	8.56058	0.249637	0.617331	0.791526	0.791526	FALSE
Unnamed Peptostreptococcaceae 5	-0.077155	9.25763	0.115737	0.733705	0.851593	0.851593	FALSE
Unnamed Peptostreptococcaceae 50	-0.119066	8.5486	0.26247	0.608428	0.7851	0.7851	FALSE
Unnamed Peptostreptococcaceae 51	0.272899	8.55079	1.65472	0.198318	0.532663	0.532663	FALSE
Unnamed Peptostreptococcaceae 52	0.0819236	8.53982	0.131998	0.716369	0.841408	0.841408	FALSE
Unnamed Peptostreptococcaceae 53	-0.186612	8.51263	0.718002	0.3968	0.676656	0.676656	FALSE
Unnamed Peptostreptococcaceae 54	-0.12881	8.4995	0.303198	0.581885	0.774052	0.774052	FALSE
Unnamed Peptostreptococcaceae 55	0.153119	8.45859	0.500407	0.479322	0.721077	0.721077	FALSE
Unnamed Peptostreptococcaceae 56	0.0913246	8.47132	0.169672	0.680403	0.823984	0.823984	FALSE
Unnamed Peptostreptococcaceae 57	0.0750662	8.45494	0.107411	0.743111	0.857478	0.857478	FALSE
Unnamed Peptostreptococcaceae 58	0.225732	8.47406	0.89035	0.345382	0.642062	0.642062	FALSE
Unnamed Peptostreptococcaceae 59	-0.190938	8.46305	0.541396	0.461855	0.714227	0.714227	FALSE
Unnamed Peptostreptococcaceae 6	-0.0427096	9.20721	0.0399105	0.841656	0.910738	0.910738	FALSE
Unnamed Peptostreptococcaceae 60	-0.10165	8.44042	0.192749	0.660638	0.816363	0.816363	FALSE
Unnamed Peptostreptococcaceae 61	0.0613036	8.38207	0.0570034	0.811296	0.898789	0.898789	FALSE
Unnamed Peptostreptococcaceae 62	0.0914665	8.38214	0.161276	0.687984	0.827674	0.827674	FALSE
Unnamed Peptostreptococcaceae 63	-0.262788	8.39338	1.03786	0.308319	0.628291	0.628291	FALSE
Unnamed Peptostreptococcaceae 64	0.220332	8.38129	0.905269	0.341373	0.638409	0.638409	FALSE
Unnamed Peptostreptococcaceae 65	-0.0465983	8.38476	0.0465755	0.829133	0.904613	0.904613	FALSE
Unnamed Peptostreptococcaceae 66	0.300736	8.31408	1.93358	0.164367	0.492479	0.492479	FALSE
Unnamed Peptostreptococcaceae 67	0.0364864	8.23178	0.0246062	0.875352	0.934418	0.934418	FALSE
Unnamed Peptostreptococcaceae 68	0.0547909	8.21987	0.0525491	0.818686	0.900373	0.900373	FALSE
Unnamed Peptostreptococcaceae 69	-0.117355	8.13569	0.236601	0.626672	0.795182	0.795182	FALSE
Unnamed Peptostreptococcaceae 7	0.106523	9.16116	0.215765	0.642286	0.804342	0.804342	FALSE
Unnamed Peptostreptococcaceae 8	-0.153808	9.17867	0.504832	0.477385	0.721077	0.721077	FALSE
Unnamed Peptostreptococcaceae 9	0.0111955	9.16978	0.00309916	0.955605	0.973449	0.973449	FALSE
Unnamed Clostridia	0.20384	11.2979	0.715187	0.397727	0.677292	0.677292	FALSE
Unnamed Clostridia 1	0.142184	11.2276	0.360996	0.547954	0.757747	0.757747	FALSE
Unnamed Clostridia 10	0.0631555	10.8345	0.0689883	0.792816	0.889528	0.889528	FALSE
Unnamed Clostridia 11	0.16014	10.8049	0.453408	0.500721	0.733062	0.733062	FALSE
Unnamed Clostridia 12	0.0820665	10.7867	0.126183	0.722423	0.844052	0.844052	FALSE
Unnamed Clostridia 13	0.0939746	10.7934	0.172267	0.678105	0.823706	0.823706	FALSE
Unnamed Clostridia 14	0.136451	10.7702	0.333435	0.563643	0.768031	0.768031	FALSE
Unnamed Clostridia 15	0.220196	10.7242	0.81844	0.365637	0.656642	0.656642	FALSE
Unnamed Clostridia 16	0.0339631	10.6618	0.0190921	0.890103	0.941063	0.941063	FALSE
Unnamed Clostridia 17	0.158058	10.6662	0.501061	0.479034	0.721077	0.721077	FALSE
Unnamed Clostridia 18	0.142267	10.6562	0.351537	0.553244	0.763062	0.763062	FALSE
Unnamed Clostridia 19	0.104156	10.6253	0.175935	0.67489	0.823541	0.823541	FALSE
Unnamed Clostridia 2	0.0998664	11.1032	0.174177	0.676426	0.823657	0.823657	FALSE
Unnamed Clostridia 20	0.0839791	10.6068	0.13044	0.717976	0.841985	0.841985	FALSE
Unnamed Clostridia 21	0.202769	10.5598	0.756391	0.38446	0.66837	0.66837	FALSE
Unnamed Clostridia 22	0.0520379	10.5651	0.0527455	0.818353	0.900373	0.900373	FALSE
Unnamed Clostridia 23	0.215869	10.5441	0.91212	0.339553	0.638409	0.638409	FALSE
Unnamed Clostridia 24	0.146924	10.5295	0.404553	0.524747	0.749233	0.749233	FALSE
Unnamed Clostridia 25	-0.00881476	10.5029	0.00139841	0.97017	0.982592	0.982592	FALSE
Unnamed Clostridia 26	0.186553	10.4686	0.639126	0.424027	0.691775	0.691775	FALSE
Unnamed Clostridia 27	0.135852	10.4556	0.329207	0.566127	0.768107	0.768107	FALSE
Unnamed Clostridia 28	0.0500255	10.4151	0.0444799	0.832963	0.906291	0.906291	FALSE
Unnamed Clostridia 29	0.132586	10.412	0.306389	0.579905	0.774052	0.774052	FALSE
Unnamed Clostridia 3	0.180073	11.0201	0.561137	0.453802	0.710896	0.710896	FALSE
Unnamed Clostridia 30	0.0881404	10.4236	0.148019	0.700436	0.833369	0.833369	FALSE
Unnamed Clostridia 31	0.132633	10.3959	0.324293	0.569039	0.769418	0.769418	FALSE
Unnamed Clostridia 32	0.215559	10.3935	0.933038	0.334075	0.638409	0.638409	FALSE
Unnamed Clostridia 33	0.0900103	10.3656	0.150672	0.697894	0.83243	0.83243	FALSE
Unnamed Clostridia 34	0.117083	10.3482	0.266056	0.605989	0.784513	0.784513	FALSE
Unnamed Clostridia 35	0.0573047	10.3198	0.0562914	0.812457	0.899198	0.899198	FALSE
Unnamed Clostridia 36	0.11954	10.3395	0.245956	0.619937	0.792691	0.792691	FALSE
Unnamed Clostridia 37	0.0949669	10.3375	0.176018	0.674818	0.823541	0.823541	FALSE
Unnamed Clostridia 38	0.199055	10.3476	0.792475	0.373353	0.662157	0.662157	FALSE
Unnamed Clostridia 39	0.101145	10.3041	0.183073	0.668746	0.820121	0.820121	FALSE
Unnamed Clostridia 4	0.1256	10.9932	0.254093	0.614208	0.788699	0.788699	FALSE
Unnamed Clostridia 40	0.108734	10.3169	0.243503	0.621688	0.793153	0.793153	FALSE
Unnamed Clostridia 41	0.0180927	10.2334	0.0062473	0.937001	0.960965	0.960965	FALSE
Unnamed Clostridia 42	0.0606782	10.2187	0.0557338	0.813371	0.899198	0.899198	FALSE
Unnamed Clostridia 43	0.093383	10.2328	0.163623	0.685843	0.826984	0.826984	FALSE
Unnamed Clostridia 44	0.193282	10.2457	0.780887	0.37687	0.665649	0.665649	FALSE
Unnamed Clostridia 45	-0.0787897	10.19	0.103628	0.747519	0.858182	0.858182	FALSE
Unnamed Clostridia 46	0.17373	10.1949	0.596546	0.439899	0.699417	0.699417	FALSE
Unnamed Clostridia 47	0.172509	10.1601	0.546972	0.459557	0.714227	0.714227	FALSE
Unnamed Clostridia 48	0.138285	10.1566	0.340191	0.559719	0.766629	0.766629	FALSE
Unnamed Clostridia 49	0.0952135	10.1769	0.185081	0.667042	0.819121	0.819121	FALSE
Unnamed Clostridia 5	0.112577	10.9484	0.225244	0.635073	0.799063	0.799063	FALSE
Unnamed Clostridia 50	0.350416	10.1866	2.63908	0.104264	0.39842	0.39842	FALSE
Unnamed Clostridia 51	0.0296879	10.144	0.0169532	0.896405	0.941063	0.941063	FALSE
Unnamed Clostridia 52	0.150138	10.116	0.382975	0.536015	0.749901	0.749901	FALSE
Unnamed Clostridia 53	0.0883792	10.0976	0.140032	0.708249	0.836334	0.836334	FALSE
Unnamed Clostridia 54	0.0316296	10.1159	0.017241	0.895534	0.941063	0.941063	FALSE
Unnamed Clostridia 55	0.193628	10.1051	0.637314	0.424685	0.691775	0.691775	FALSE
Unnamed Clostridia 56	0.13299	10.0893	0.354778	0.551421	0.761211	0.761211	FALSE
Unnamed Clostridia 57	0.00555564	10.0284	0.00053783	0.981498	0.989239	0.989239	FALSE
Unnamed Clostridia 58	0.167416	10.0425	0.684395	0.408078	0.683926	0.683926	FALSE
Unnamed Clostridia 59	0.266386	10.028	1.30823	0.252715	0.58707	0.58707	FALSE
Unnamed Clostridia 6	0.107552	10.9319	0.199878	0.654819	0.811217	0.811217	FALSE
Unnamed Clostridia 60	0.0138447	10.01	0.00378272	0.950958	0.971054	0.971054	FALSE
Unnamed Clostridia 61	0.220323	10.0163	0.918427	0.337888	0.638409	0.638409	FALSE
Unnamed Clostridia 62	0.116375	10.003	0.268828	0.604119	0.782733	0.782733	FALSE
Unnamed Clostridia 63	0.148163	10.0052	0.416949	0.518463	0.74682	0.74682	FALSE
Unnamed Clostridia 64	-0.0595679	9.94297	0.0613259	0.804412	0.894664	0.894664	FALSE
Unnamed Clostridia 65	0.365192	9.85572	2.61422	0.10591	0.400835	0.400835	FALSE
Unnamed Clostridia 66	0.125834	9.83365	0.300561	0.583531	0.774052	0.774052	FALSE
Unnamed Clostridia 67	0.207479	9.76234	0.79663	0.372103	0.660681	0.660681	FALSE
Unnamed Clostridia 68	0.15179	9.69952	0.39606	0.529131	0.749498	0.749498	FALSE
Unnamed Clostridia 69	-0.762686	7.55097	2.23619	0.134813	0.455765	0.455765	FALSE
Unnamed Clostridia 7	0.205472	10.9027	0.82557	0.363557	0.656642	0.656642	FALSE
Unnamed Clostridia 70	-0.250398	7.53025	0.25529	0.613375	0.788269	0.788269	FALSE
Unnamed Clostridia 71	-0.89744	7.47782	2.84503	0.0916569	0.382589	0.382589	FALSE
Unnamed Clostridia 72	-1.03064	7.37733	4.48897	0.0341143	0.207195	0.207195	FALSE
Unnamed Clostridia 73	-0.376466	7.35715	0.482968	0.487081	0.72626	0.72626	FALSE
Unnamed Clostridia 75	-0.50281	7.33791	0.951091	0.329442	0.637634	0.637634	FALSE
Unnamed Clostridia 76	-0.519643	7.31883	1.11475	0.291051	0.616389	0.616389	FALSE
Unnamed Clostridia 77	-0.354361	7.31329	0.409833	0.522054	0.749233	0.749233	FALSE
Unnamed Clostridia 79	-0.566236	7.30884	1.15624	0.282246	0.6093	0.6093	FALSE
Unnamed Clostridia 8	0.0642874	10.8578	0.0712206	0.789568	0.887142	0.887142	FALSE
Unnamed Clostridia 80	-0.0350367	7.26992	0.00340872	0.953443	0.972499	0.972499	FALSE
Unnamed Clostridia 81	-0.463298	7.27468	0.758544	0.383784	0.66837	0.66837	FALSE
Unnamed Clostridia 82	-0.709268	7.24587	1.65928	0.1977	0.531908	0.531908	FALSE
Unnamed Clostridia 83	-0.994321	7.23393	3.1589	0.0755142	0.341324	0.341324	FALSE
Unnamed Clostridia 84	-1.05529	7.24243	3.98718	0.0458478	0.250108	0.250108	FALSE
Unnamed Clostridia 86	-0.857377	7.21474	2.74821	0.0973632	0.389119	0.389119	FALSE
Unnamed Clostridia 9	0.0546956	10.8343	0.0495304	0.823882	0.902619	0.902619	FALSE
Unnamed Veillonella	1.53783	7.94785	2.2108	0.137048	0.457404	0.457404	FALSE
Unnamed Veillonella 1	1.40341	7.88514	1.70165	0.192072	0.525365	0.525365	FALSE
Unnamed Veillonella 10	1.3869	7.6249	2.17795	0.140001	0.462773	0.462773	FALSE
Unnamed Veillonella 11	1.22154	7.58761	1.74389	0.186647	0.524766	0.524766	FALSE
Unnamed Veillonella 12	1.73662	7.5763	3.00441	0.0830384	0.357947	0.357947	FALSE
Unnamed Veillonella 13	1.67434	7.55483	2.93398	0.0867334	0.369844	0.369844	FALSE
Unnamed Veillonella 14	1.48555	7.50351	2.82426	0.0928497	0.384524	0.384524	FALSE
Unnamed Veillonella 15	1.60534	7.48438	2.80618	0.0939018	0.385851	0.385851	FALSE
Unnamed Veillonella 16	1.4646	7.48111	1.99186	0.158147	0.484539	0.484539	FALSE
Unnamed Veillonella 17	1.20588	7.4789	1.29737	0.254694	0.589891	0.589891	FALSE
Unnamed Veillonella 18	1.19822	7.44545	1.54532	0.213828	0.54597	0.54597	FALSE
Unnamed Veillonella 19	1.06869	7.46174	0.876743	0.349095	0.645928	0.645928	FALSE
Unnamed Veillonella 2	1.43289	7.85899	1.89192	0.168985	0.499691	0.499691	FALSE
Unnamed Veillonella 20	1.47204	7.436	1.8705	0.171418	0.501973	0.501973	FALSE
Unnamed Veillonella 21	1.86233	7.45636	3.53991	0.0599086	0.294357	0.294357	FALSE
Unnamed Veillonella 22	1.51994	7.42757	3.05765	0.0803578	0.354111	0.354111	FALSE
Unnamed Veillonella 23	1.46018	7.42427	2.23763	0.134688	0.455765	0.455765	FALSE
Unnamed Veillonella 24	1.78062	7.39537	2.72354	0.0988784	0.391691	0.391691	FALSE
Unnamed Veillonella 25	1.02747	7.39888	0.823661	0.364112	0.656642	0.656642	FALSE
Unnamed Veillonella 26	1.03182	7.39879	1.1248	0.288887	0.6151	0.6151	FALSE
Unnamed Veillonella 27	0.612147	7.34899	0.301976	0.582646	0.774052	0.774052	FALSE
Unnamed Veillonella 28	1.37273	7.36853	1.68183	0.194681	0.527372	0.527372	FALSE
Unnamed Veillonella 29	2.00588	7.3871	3.60102	0.0577443	0.287269	0.287269	FALSE
Unnamed Veillonella 3	2.01491	7.76134	4.36744	0.0366319	0.217048	0.217048	FALSE
Unnamed Veillonella 30	1.86354	7.3769	3.49618	0.0615105	0.298496	0.298496	FALSE
Unnamed Veillonella 31	1.35398	7.37957	1.43924	0.230263	0.563088	0.563088	FALSE
Unnamed Veillonella 32	1.59145	7.3581	2.87201	0.0901323	0.37722	0.37722	FALSE
Unnamed Veillonella 33	1.60156	7.35235	2.78333	0.0952502	0.387367	0.387367	FALSE
Unnamed Veillonella 34	2.25767	7.31861	4.5118	0.0336619	0.206537	0.206537	FALSE
Unnamed Veillonella 35	0.657024	7.32056	0.430895	0.51155	0.742452	0.742452	FALSE
Unnamed Veillonella 37	1.35884	7.32715	1.95865	0.161658	0.488992	0.488992	FALSE
Unnamed Veillonella 38	1.54247	7.37102	2.44304	0.118047	0.422867	0.422867	FALSE
Unnamed Veillonella 39	1.60232	7.30908	2.69004	0.100977	0.394693	0.394693	FALSE
Unnamed Veillonella 4	1.6359	7.7381	3.31308	0.0687304	0.320092	0.320092	FALSE
Unnamed Veillonella 40	1.31094	7.30291	1.77155	0.18319	0.519513	0.519513	FALSE
Unnamed Veillonella 41	1.16221	7.30273	1.52818	0.216387	0.546843	0.546843	FALSE
Unnamed Veillonella 42	1.41125	7.27815	1.98815	0.158534	0.484539	0.484539	FALSE
Unnamed Veillonella 43	1.66391	7.24415	2.33601	0.126413	0.439981	0.439981	FALSE
Unnamed Veillonella 44	1.4816	7.26065	1.91985	0.165873	0.493255	0.493255	FALSE
Unnamed Veillonella 45	1.69709	7.2446	2.15529	0.142079	0.463442	0.463442	FALSE
Unnamed Veillonella 46	1.73154	7.21521	2.93925	0.0864508	0.369635	0.369635	FALSE
Unnamed Veillonella 47	1.43227	7.24294	2.27227	0.131707	0.450995	0.450995	FALSE
Unnamed Veillonella 48	0.563983	7.20051	0.226553	0.634092	0.799063	0.799063	FALSE
Unnamed Veillonella 5	1.34243	7.70413	2.16045	0.141603	0.463442	0.463442	FALSE
Unnamed Veillonella 50	1.53165	7.18538	2.30843	0.128674	0.443492	0.443492	FALSE
Unnamed Veillonella 51	4.22053	7.18347	15.5677	7.96023e-05	0.0219163	0.0219163	TRUE
Unnamed Veillonella 53	1.46504	7.16483	1.63665	0.200786	0.535048	0.535048	FALSE
Unnamed Veillonella 54	1.70131	7.20809	3.32091	0.0684042	0.320092	0.320092	FALSE
Unnamed Veillonella 56	1.5275	7.14989	2.91409	0.0878088	0.370331	0.370331	FALSE
Unnamed Veillonella 57	1.79094	7.19499	3.52099	0.0605964	0.296791	0.296791	FALSE
Unnamed Veillonella 6	1.49982	7.63494	2.83173	0.0924186	0.383743	0.383743	FALSE
Unnamed Veillonella 63	2.33368	7.12111	5.06229	0.024452	0.168089	0.168089	FALSE
Unnamed Veillonella 66	1.09094	7.13234	1.02312	0.311781	0.629051	0.629051	FALSE
Unnamed Veillonella 68	3.0313	7.05632	8.97098	0.00274301	0.0570511	0.0570511	TRUE
Unnamed Veillonella 7	1.83856	7.67153	3.47622	0.0622567	0.301193	0.301193	FALSE
Unnamed Veillonella 79	3.76086	6.99274	11.3961	0.000736	0.040044	0.040044	TRUE
Unnamed Veillonella 8	1.88213	7.64757	3.27444	0.0703668	0.324556	0.324556	FALSE
Unnamed Veillonella 9	1.13677	7.62934	1.26957	0.259848	0.592904	0.592904	FALSE
Unnamed Fusobacterium	0.948894	8.63282	1.73679	0.187547	0.524766	0.524766	FALSE
Unnamed Fusobacterium 1	0.458058	8.61843	0.399296	0.527453	0.749498	0.749498	FALSE
Unnamed Fusobacterium 10	0.708783	8.30968	1.05916	0.303407	0.625514	0.625514	FALSE
Unnamed Fusobacterium 11	0.849254	8.31138	1.38855	0.238651	0.571173	0.571173	FALSE
Unnamed Fusobacterium 12	0.762551	8.33424	1.11506	0.290985	0.616389	0.616389	FALSE
Unnamed Fusobacterium 13	0.662557	8.29087	0.862296	0.353097	0.647276	0.647276	FALSE
Unnamed Fusobacterium 14	0.734354	8.29416	1.07159	0.300587	0.625514	0.625514	FALSE
Unnamed Fusobacterium 15	0.785687	8.19529	1.43489	0.230968	0.563088	0.563088	FALSE
Unnamed Fusobacterium 16	0.825197	8.17589	1.22698	0.267995	0.59797	0.59797	FALSE
Unnamed Fusobacterium 17	1.04488	8.22065	2.15854	0.141779	0.463442	0.463442	FALSE
Unnamed Fusobacterium 18	0.86352	8.16554	1.58632	0.207853	0.542347	0.542347	FALSE
Unnamed Fusobacterium 19	1.0875	8.14931	2.15689	0.141932	0.463442	0.463442	FALSE
Unnamed Fusobacterium 2	0.646531	8.49741	0.763494	0.382237	0.66837	0.66837	FALSE
Unnamed Fusobacterium 20	1.08311	8.10605	2.58132	0.108132	0.407296	0.407296	FALSE
Unnamed Fusobacterium 21	0.6803	8.08417	0.990248	0.319682	0.636147	0.636147	FALSE
Unnamed Fusobacterium 22	0.766708	8.07474	1.08323	0.297977	0.625048	0.625048	FALSE
Unnamed Fusobacterium 23	1.04297	8.1231	2.03116	0.154103	0.482753	0.482753	FALSE
Unnamed Fusobacterium 24	1.04371	8.04939	2.32629	0.127205	0.441312	0.441312	FALSE
Unnamed Fusobacterium 25	0.691548	8.05071	1.02441	0.311476	0.629051	0.629051	FALSE
Unnamed Fusobacterium 26	0.834996	8.05285	1.54025	0.21458	0.54597	0.54597	FALSE
Unnamed Fusobacterium 27	0.548253	8.02969	0.621476	0.430499	0.692828	0.692828	FALSE
Unnamed Fusobacterium 28	0.704619	8.02305	0.950078	0.329699	0.637634	0.637634	FALSE
Unnamed Fusobacterium 29	1.00031	8.10213	1.80306	0.179343	0.513423	0.513423	FALSE
Unnamed Fusobacterium 3	0.76638	8.458	1.06079	0.303035	0.625514	0.625514	FALSE
Unnamed Fusobacterium 30	0.282726	8.0288	0.152882	0.695796	0.831547	0.831547	FALSE
Unnamed Fusobacterium 31	1.22382	8.01645	3.30682	0.0689931	0.320092	0.320092	FALSE
Unnamed Fusobacterium 32	0.840372	7.99156	1.23299	0.266827	0.59797	0.59797	FALSE
Unnamed Fusobacterium 33	1.04538	8.03577	1.92174	0.165665	0.493255	0.493255	FALSE
Unnamed Fusobacterium 34	1.36976	8.01797	3.69017	0.0547341	0.278385	0.278385	FALSE
Unnamed Fusobacterium 35	0.878672	7.95254	1.41081	0.234922	0.567224	0.567224	FALSE
Unnamed Fusobacterium 36	0.677367	8.00991	0.923181	0.336641	0.638409	0.638409	FALSE
Unnamed Fusobacterium 37	0.71318	7.93375	1.0016	0.316925	0.633849	0.633849	FALSE
Unnamed Fusobacterium 38	0.445425	7.91902	0.389717	0.532448	0.749901	0.749901	FALSE
Unnamed Fusobacterium 39	0.645582	7.95196	0.637284	0.424696	0.691775	0.691775	FALSE
Unnamed Fusobacterium 4	0.559086	8.41043	0.639466	0.423904	0.691775	0.691775	FALSE
Unnamed Fusobacterium 40	0.715815	7.94273	0.968269	0.325112	0.637536	0.637536	FALSE
Unnamed Fusobacterium 41	0.986026	7.91319	1.63584	0.200897	0.535048	0.535048	FALSE
Unnamed Fusobacterium 43	0.475528	7.87665	0.396988	0.528649	0.749498	0.749498	FALSE
Unnamed Fusobacterium 44	0.707348	7.93074	0.906701	0.340991	0.638409	0.638409	FALSE
Unnamed Fusobacterium 45	1.04847	7.86065	2.08189	0.149056	0.477341	0.477341	FALSE
Unnamed Fusobacterium 46	0.783195	7.9118	1.14999	0.283551	0.609837	0.609837	FALSE
Unnamed Fusobacterium 47	0.954356	7.87742	1.59116	0.20716	0.541698	0.541698	FALSE
Unnamed Fusobacterium 48	0.891774	7.85988	1.42082	0.233269	0.565133	0.565133	FALSE
Unnamed Fusobacterium 49	0.72097	7.83369	1.13833	0.286005	0.613089	0.613089	FALSE
Unnamed Fusobacterium 5	0.874015	8.4201	1.52843	0.216348	0.546843	0.546843	FALSE
Unnamed Fusobacterium 50	1.1814	7.83932	2.55689	0.109815	0.409492	0.409492	FALSE
Unnamed Fusobacterium 51	0.970921	7.80094	1.43628	0.230742	0.563088	0.563088	FALSE
Unnamed Fusobacterium 52	1.02648	7.81195	1.98968	0.158375	0.484539	0.484539	FALSE
Unnamed Fusobacterium 53	0.889023	7.77174	1.55069	0.213034	0.54597	0.54597	FALSE
Unnamed Fusobacterium 54	0.428415	7.81154	0.270146	0.603234	0.782227	0.782227	FALSE
Unnamed Fusobacterium 55	1.1255	7.78412	2.46596	0.116337	0.422867	0.422867	FALSE
Unnamed Fusobacterium 57	0.801693	7.79155	1.12546	0.288745	0.6151	0.6151	FALSE
Unnamed Fusobacterium 58	0.528281	7.76053	0.494453	0.481948	0.721554	0.721554	FALSE
Unnamed Fusobacterium 59	1.41271	7.72918	3.68504	0.0549028	0.278385	0.278385	FALSE
Unnamed Fusobacterium 6	0.708754	8.38722	1.00753	0.315495	0.633849	0.633849	FALSE
Unnamed Fusobacterium 60	1.41918	7.80076	3.85599	0.0495686	0.262183	0.262183	FALSE
Unnamed Fusobacterium 61	0.664962	7.71818	0.737353	0.39051	0.672238	0.672238	FALSE
Unnamed Fusobacterium 62	1.13859	7.70821	2.4737	0.115765	0.422867	0.422867	FALSE
Unnamed Fusobacterium 63	1.17322	7.71664	2.46341	0.116526	0.422867	0.422867	FALSE
Unnamed Fusobacterium 64	0.886125	7.70125	1.34221	0.246645	0.580643	0.580643	FALSE
Unnamed Fusobacterium 66	1.26811	7.69412	3.20621	0.0733592	0.33445	0.33445	FALSE
Unnamed Fusobacterium 67	0.63729	7.63851	0.821822	0.364648	0.656642	0.656642	FALSE
Unnamed Fusobacterium 68	0.957653	7.60681	1.69775	0.192582	0.525365	0.525365	FALSE
Unnamed Fusobacterium 69	0.952876	7.65655	1.5374	0.215006	0.54597	0.54597	FALSE
Unnamed Fusobacterium 7	0.787332	8.35368	1.17216	0.278959	0.607631	0.607631	FALSE
Unnamed Fusobacterium 77	0.595656	7.51902	0.635242	0.425439	0.691775	0.691775	FALSE
Unnamed Fusobacterium 78	1.0691	7.55121	1.987	0.158654	0.484539	0.484539	FALSE
Unnamed Fusobacterium 8	0.727505	8.39306	0.999514	0.317428	0.634055	0.634055	FALSE
Unnamed Fusobacterium 82	0.106202	7.47365	0.0172235	0.895587	0.941063	0.941063	FALSE
Unnamed Fusobacterium 87	-0.316482	7.38008	0.123195	0.725595	0.844794	0.844794	FALSE
Unnamed Fusobacterium 9	0.880038	8.37434	1.73044	0.188354	0.524766	0.524766	FALSE
Unnamed Fusobacterium 96	1.04907	7.28142	2.19395	0.138553	0.461456	0.461456	FALSE
Unnamed Fusobacteriaceae	0.831878	7.65718	1.21034	0.271266	0.600025	0.600025	FALSE
Unnamed Fusobacteriaceae 1	-0.695851	7.4813	0.821957	0.364609	0.656642	0.656642	FALSE
Unnamed Fusobacteriaceae 2	-0.0232556	7.29282	0.00112155	0.973284	0.984486	0.984486	FALSE
Unnamed Fusobacteriaceae 4	-0.543547	7.30374	0.309714	0.577855	0.774052	0.774052	FALSE
Unnamed Leptotrichiaceae	0.391491	7.35335	0.274977	0.600013	0.781369	0.781369	FALSE
Unnamed Leptotrichiaceae 1	0.666923	7.21993	0.844533	0.358104	0.651172	0.651172	FALSE
Unnamed Leptotrichiaceae 6	0.986716	7.13522	1.92253	0.165578	0.493255	0.493255	FALSE
Unnamed Leptotrichiaceae 9	0.577732	7.08811	0.609775	0.434873	0.696579	0.696579	FALSE
Unnamed Escherichia-Shigella	-2.66357	10.316	7.49585	0.00618413	0.0714109	0.0714109	FALSE
Unnamed Escherichia-Shigella 1	-2.7407	10.1151	8.64383	0.0032817	0.0570511	0.0570511	TRUE
Unnamed Escherichia-Shigella 10	-3.21605	9.85955	11.338	0.000759368	0.040044	0.040044	TRUE
Unnamed Escherichia-Shigella 11	-2.7516	9.83691	7.9855	0.00471534	0.0672153	0.0672153	FALSE
Unnamed Escherichia-Shigella 12	-1.73294	9.73028	3.04034	0.0812189	0.356912	0.356912	FALSE
Unnamed Escherichia-Shigella 13	-2.58549	9.66103	7.71079	0.00548916	0.0689194	0.0689194	FALSE
Unnamed Escherichia-Shigella 14	-2.93104	9.67681	8.89289	0.00286283	0.0570511	0.0570511	TRUE
Unnamed Escherichia-Shigella 15	-3.37159	9.66608	11.908	0.000558927	0.040044	0.040044	TRUE
Unnamed Escherichia-Shigella 16	-2.20873	9.65227	5.23328	0.0221587	0.159341	0.159341	FALSE
Unnamed Escherichia-Shigella 17	-2.59916	9.61904	6.71331	0.00956961	0.0952146	0.0952146	FALSE
Unnamed Escherichia-Shigella 18	-2.72928	9.55714	7.63533	0.0057236	0.0689495	0.0689495	FALSE
Unnamed Escherichia-Shigella 19	-2.57838	9.52654	7.12083	0.00761935	0.0793014	0.0793014	FALSE
Unnamed Escherichia-Shigella 2	-3.28446	10.0587	10.7115	0.0010647	0.0467877	0.0467877	TRUE
Unnamed Escherichia-Shigella 20	-3.43485	9.53088	10.8946	0.000964474	0.0455259	0.0455259	TRUE
Unnamed Escherichia-Shigella 21	-2.25732	9.52115	5.95612	0.0146663	0.122604	0.122604	FALSE
Unnamed Escherichia-Shigella 22	-2.84408	9.53009	7.67858	0.00558801	0.0689495	0.0689495	FALSE
Unnamed Escherichia-Shigella 23	-2.5982	9.4977	7.45158	0.00633808	0.0721356	0.0721356	FALSE
Unnamed Escherichia-Shigella 24	-3.08505	9.4304	9.81697	0.00172909	0.0505017	0.0505017	TRUE
Unnamed Escherichia-Shigella 25	-2.74298	9.42535	7.68152	0.0055789	0.0689495	0.0689495	FALSE
Unnamed Escherichia-Shigella 26	-2.82679	9.38311	7.82607	0.0051498	0.0678128	0.0678128	FALSE
Unnamed Escherichia-Shigella 27	-2.40863	9.34274	5.97942	0.0144737	0.121795	0.121795	FALSE
Unnamed Escherichia-Shigella 28	-3.16227	9.34409	10.1244	0.00146315	0.0492492	0.0492492	TRUE
Unnamed Escherichia-Shigella 29	-3.0055	9.33962	8.9942	0.00270838	0.0570511	0.0570511	TRUE
Unnamed Escherichia-Shigella 3	-2.20225	10.005	5.61517	0.0178057	0.138359	0.138359	FALSE
Unnamed Escherichia-Shigella 30	-2.55438	9.33166	7.23656	0.00714335	0.0774962	0.0774962	FALSE
Unnamed Escherichia-Shigella 31	-2.69758	9.349	6.42906	0.0112268	0.105719	0.105719	FALSE
Unnamed Escherichia-Shigella 32	-2.66473	9.31266	7.20202	0.00728214	0.0783697	0.0783697	FALSE
Unnamed Escherichia-Shigella 33	-2.46532	9.31453	6.66742	0.00981914	0.0958881	0.0958881	FALSE
Unnamed Escherichia-Shigella 34	-2.94204	9.28916	9.3978	0.00217246	0.0539221	0.0539221	TRUE
Unnamed Escherichia-Shigella 35	-2.95201	9.30879	8.6814	0.00321475	0.0570511	0.0570511	TRUE
Unnamed Escherichia-Shigella 36	-2.69352	9.29019	7.92222	0.00488314	0.0673467	0.0673467	FALSE
Unnamed Escherichia-Shigella 37	-2.75062	9.23705	7.6242	0.00575903	0.0689495	0.0689495	FALSE
Unnamed Escherichia-Shigella 38	-3.20084	9.185	10.1263	0.00146169	0.0492492	0.0492492	TRUE
Unnamed Escherichia-Shigella 39	-3.02756	9.15018	10.1492	0.00144367	0.0492492	0.0492492	TRUE
Unnamed Escherichia-Shigella 4	-2.75644	9.9839	8.15944	0.00428375	0.0645418	0.0645418	FALSE
Unnamed Escherichia-Shigella 40	-2.39757	9.1548	7.16675	0.00742674	0.0793014	0.0793014	FALSE
Unnamed Escherichia-Shigella 41	-2.32798	9.1172	5.26823	0.0217181	0.157531	0.157531	FALSE
Unnamed Escherichia-Shigella 42	-3.04898	9.08515	10.5819	0.00114197	0.0488271	0.0488271	TRUE
Unnamed Escherichia-Shigella 43	-2.87287	9.03568	8.5981	0.00336514	0.0577343	0.0577343	TRUE
Unnamed Escherichia-Shigella 44	-2.22624	9.01314	5.09969	0.0239302	0.165317	0.165317	FALSE
Unnamed Escherichia-Shigella 45	-1.86349	8.94653	3.5402	0.0598983	0.294357	0.294357	FALSE
Unnamed Escherichia-Shigella 5	-3.25812	9.95048	10.915	0.00095389	0.0455259	0.0455259	TRUE
Unnamed Escherichia-Shigella 6	-2.233	9.97846	5.28653	0.021491	0.156676	0.156676	FALSE
Unnamed Escherichia-Shigella 7	-2.31672	9.91955	6.51539	0.0106945	0.102538	0.102538	FALSE
Unnamed Escherichia-Shigella 8	-2.27001	9.89013	6.35452	0.0117083	0.108319	0.108319	FALSE
Unnamed Escherichia-Shigella 9	-2.90381	9.89303	8.72253	0.00314302	0.0570511	0.0570511	TRUE
Unnamed Enterobacteriaceae	-2.60897	10.4046	7.62486	0.00575692	0.0689495	0.0689495	FALSE
Unnamed Enterobacteriaceae 1	-2.90846	10.097	8.94529	0.00278186	0.0570511	0.0570511	TRUE
Unnamed Enterobacteriaceae 10	-2.51821	9.66338	6.64707	0.00993189	0.0963942	0.0963942	FALSE
Unnamed Enterobacteriaceae 11	-2.82014	9.65931	9.00375	0.00269426	0.0570511	0.0570511	TRUE
Unnamed Enterobacteriaceae 12	-2.80462	9.57481	8.16218	0.00427729	0.0645418	0.0645418	FALSE
Unnamed Enterobacteriaceae 13	-2.21805	9.49908	5.79427	0.0160784	0.129117	0.129117	FALSE
Unnamed Enterobacteriaceae 14	-2.80363	9.50449	7.91955	0.00489034	0.0673467	0.0673467	FALSE
Unnamed Enterobacteriaceae 15	-2.71099	9.50285	8.04768	0.0045562	0.0672153	0.0672153	FALSE
Unnamed Enterobacteriaceae 16	-2.86943	9.50244	8.24223	0.00409269	0.063936	0.063936	FALSE
Unnamed Enterobacteriaceae 17	-2.57503	9.48361	7.13236	0.00757048	0.0793014	0.0793014	FALSE
Unnamed Enterobacteriaceae 18	-2.99249	9.46282	9.41781	0.00214888	0.0539221	0.0539221	TRUE
Unnamed Enterobacteriaceae 19	-2.94365	9.37721	8.8446	0.00293957	0.0570511	0.0570511	TRUE
Unnamed Enterobacteriaceae 2	-2.72831	10.0773	7.14403	0.0075214	0.0793014	0.0793014	FALSE
Unnamed Enterobacteriaceae 20	-3.40914	9.33045	11.7574	0.000606025	0.040044	0.040044	TRUE
Unnamed Enterobacteriaceae 21	-2.65109	9.2951	7.61246	0.00579664	0.0689495	0.0689495	FALSE
Unnamed Enterobacteriaceae 22	-3.66916	9.2585	13.4714	0.000242222	0.027371	0.027371	TRUE
Unnamed Enterobacteriaceae 23	-2.32083	9.2446	6.14562	0.0131738	0.114869	0.114869	FALSE
Unnamed Enterobacteriaceae 24	-2.67155	9.17059	7.75586	0.00535386	0.0679039	0.0679039	FALSE
Unnamed Enterobacteriaceae 25	-2.60081	8.94858	7.14625	0.00751211	0.0793014	0.0793014	FALSE
Unnamed Enterobacteriaceae 3	-2.82932	10.0716	9.6598	0.00188344	0.0505017	0.0505017	TRUE
Unnamed Enterobacteriaceae 4	-2.31922	9.82923	6.18804	0.0128617	0.114869	0.114869	FALSE
Unnamed Enterobacteriaceae 5	-2.76012	9.80141	8.5044	0.00354289	0.0582542	0.0582542	TRUE
Unnamed Enterobacteriaceae 6	-2.98588	9.76628	8.72466	0.00313934	0.0570511	0.0570511	TRUE
Unnamed Enterobacteriaceae 7	-1.99758	9.7822	4.02227	0.0449031	0.245802	0.245802	FALSE
Unnamed Enterobacteriaceae 8	-2.76341	9.71912	8.22914	0.0041223	0.063936	0.063936	FALSE
Unnamed Enterobacteriaceae 9	-2.77911	9.70895	8.00649	0.00466099	0.0672153	0.0672153	FALSE
Unnamed Actinobacillus	-2.0073	8.4304	3.39673	0.065326	0.312223	0.312223	FALSE
Unnamed Actinobacillus 1	-1.44785	8.33047	1.86286	0.172295	0.501973	0.501973	FALSE
Unnamed Actinobacillus 10	-1.67846	8.00761	2.45191	0.117382	0.422867	0.422867	FALSE
Unnamed Actinobacillus 102	-1.13367	7.26723	1.31431	0.251615	0.58707	0.58707	FALSE
Unnamed Actinobacillus 103	1.58056	7.14439	4.12052	0.0423661	0.235724	0.235724	FALSE
Unnamed Actinobacillus 104	-1.59747	7.2992	1.35494	0.244416	0.578866	0.578866	FALSE
Unnamed Actinobacillus 108	-2.38668	7.29883	3.87882	0.048899	0.261345	0.261345	FALSE
Unnamed Actinobacillus 11	-1.51416	7.96828	1.94871	0.162726	0.490308	0.490308	FALSE
Unnamed Actinobacillus 113	-1.3531	7.18992	1.97701	0.159706	0.485874	0.485874	FALSE
Unnamed Actinobacillus 117	1.95599	7.03863	7.62401	0.00575961	0.0689495	0.0689495	FALSE
Unnamed Actinobacillus 12	-0.689334	7.95374	0.441032	0.506625	0.739373	0.739373	FALSE
Unnamed Actinobacillus 121	-1.56627	7.22703	1.50869	0.219339	0.552009	0.552009	FALSE
Unnamed Actinobacillus 126	-0.744566	7.03324	0.73935	0.389869	0.671866	0.671866	FALSE
Unnamed Actinobacillus 128	-1.09317	7.16268	1.03237	0.309604	0.628291	0.628291	FALSE
Unnamed Actinobacillus 13	-1.50642	7.97386	1.75653	0.185058	0.522788	0.522788	FALSE
Unnamed Actinobacillus 130	1.31718	7.00982	3.43312	0.0639013	0.306339	0.306339	FALSE
Unnamed Actinobacillus 14	-0.721812	7.96319	0.345668	0.556576	0.764325	0.764325	FALSE
Unnamed Actinobacillus 140	-0.670144	7.13735	0.59997	0.43859	0.698037	0.698037	FALSE
Unnamed Actinobacillus 15	-0.827134	7.95642	0.607019	0.435912	0.696579	0.696579	FALSE
Unnamed Actinobacillus 16	-0.880541	7.94793	0.703926	0.401468	0.679919	0.679919	FALSE
Unnamed Actinobacillus 17	-1.34887	7.90982	1.59225	0.207005	0.541698	0.541698	FALSE
Unnamed Actinobacillus 18	-1.47272	7.92664	1.40049	0.236642	0.567224	0.567224	FALSE
Unnamed Actinobacillus 19	-1.41649	7.90242	1.54066	0.21452	0.54597	0.54597	FALSE
Unnamed Actinobacillus 199	-1.94854	7.05147	2.17665	0.140119	0.462773	0.462773	FALSE
Unnamed Actinobacillus 2	-1.94709	8.236	2.96884	0.0848826	0.363914	0.363914	FALSE
Unnamed Actinobacillus 20	-1.66377	7.86361	2.14709	0.14284	0.46401	0.46401	FALSE
Unnamed Actinobacillus 204	-1.37521	6.96337	2.33441	0.126543	0.439981	0.439981	FALSE
Unnamed Actinobacillus 21	-0.974463	7.8696	0.891038	0.345196	0.642062	0.642062	FALSE
Unnamed Actinobacillus 22	-1.4788	7.83385	1.90034	0.168041	0.497828	0.497828	FALSE
Unnamed Actinobacillus 23	-1.83266	7.85055	2.71302	0.0995322	0.391691	0.391691	FALSE
Unnamed Actinobacillus 24	-1.35154	7.84837	1.81844	0.177499	0.512414	0.512414	FALSE
Unnamed Actinobacillus 25	-1.37396	7.8141	1.64085	0.200209	0.535019	0.535019	FALSE
Unnamed Actinobacillus 26	-1.79813	7.80139	2.73529	0.0981538	0.391132	0.391132	FALSE
Unnamed Actinobacillus 27	-0.76836	7.83156	0.545429	0.460191	0.714227	0.714227	FALSE
Unnamed Actinobacillus 28	-1.87566	7.75238	2.7516	0.0971572	0.389119	0.389119	FALSE
Unnamed Actinobacillus 29	1.22458	7.59241	2.88847	0.0892154	0.374374	0.374374	FALSE
Unnamed Actinobacillus 3	-0.762212	8.18116	0.480834	0.488045	0.726437	0.726437	FALSE
Unnamed Actinobacillus 30	-0.584623	7.78662	0.290798	0.589709	0.775063	0.775063	FALSE
Unnamed Actinobacillus 31	-1.37302	7.71641	1.56517	0.21091	0.545076	0.545076	FALSE
Unnamed Actinobacillus 32	-1.46905	7.72423	1.67213	0.195974	0.529063	0.529063	FALSE
Unnamed Actinobacillus 33	-1.16516	7.71084	1.16184	0.281084	0.6093	0.6093	FALSE
Unnamed Actinobacillus 34	-1.48028	7.7234	1.77	0.183382	0.519513	0.519513	FALSE
Unnamed Actinobacillus 35	1.12428	7.52429	2.41715	0.120013	0.426093	0.426093	FALSE
Unnamed Actinobacillus 36	-0.698452	7.73936	0.50293	0.478216	0.721077	0.721077	FALSE
Unnamed Actinobacillus 39	-1.3611	7.627	1.48712	0.222664	0.55551	0.55551	FALSE
Unnamed Actinobacillus 4	-0.844584	8.16482	0.584099	0.44471	0.703091	0.703091	FALSE
Unnamed Actinobacillus 42	-1.18333	7.64371	1.4551	0.227712	0.560517	0.560517	FALSE
Unnamed Actinobacillus 44	-1.3848	7.59104	1.3787	0.240323	0.574307	0.574307	FALSE
Unnamed Actinobacillus 45	1.35475	7.46609	3.81468	0.0508054	0.265118	0.265118	FALSE
Unnamed Actinobacillus 47	-2.32788	7.58183	4.47898	0.0343142	0.207195	0.207195	FALSE
Unnamed Actinobacillus 48	-1.01343	7.5748	0.955475	0.32833	0.637536	0.637536	FALSE
Unnamed Actinobacillus 5	-0.726141	8.13366	0.490257	0.483812	0.722749	0.722749	FALSE
Unnamed Actinobacillus 50	-1.46883	7.59011	1.82112	0.177181	0.512414	0.512414	FALSE
Unnamed Actinobacillus 51	-1.28529	7.55621	1.58464	0.208094	0.542347	0.542347	FALSE
Unnamed Actinobacillus 53	0.847086	7.38412	1.28125	0.257666	0.590765	0.590765	FALSE
Unnamed Actinobacillus 54	1.38939	7.38566	4.13818	0.0419263	0.235314	0.235314	FALSE
Unnamed Actinobacillus 56	1.65761	7.35072	5.1526	0.0232115	0.161831	0.161831	FALSE
Unnamed Actinobacillus 58	-1.48503	7.502	2.11401	0.145957	0.470725	0.470725	FALSE
Unnamed Actinobacillus 59	1.21783	7.30363	3.50658	0.0611257	0.298459	0.298459	FALSE
Unnamed Actinobacillus 6	-2.51171	8.07426	5.19178	0.022694	0.160995	0.160995	FALSE
Unnamed Actinobacillus 60	-1.23838	7.50337	1.05588	0.304157	0.625514	0.625514	FALSE
Unnamed Actinobacillus 61	-0.943858	7.51076	0.505968	0.476889	0.721077	0.721077	FALSE
Unnamed Actinobacillus 62	1.1338	7.3425	2.6729	0.10207	0.394804	0.394804	FALSE
Unnamed Actinobacillus 63	-1.01363	7.50082	0.803846	0.369946	0.658468	0.658468	FALSE
Unnamed Actinobacillus 64	1.2443	7.30027	3.08425	0.0790537	0.350316	0.350316	FALSE
Unnamed Actinobacillus 66	-0.168321	7.49794	0.011385	0.915026	0.950474	0.950474	FALSE
Unnamed Actinobacillus 67	-1.21165	7.49233	1.28272	0.257394	0.590765	0.590765	FALSE
Unnamed Actinobacillus 69	-1.53095	7.3282	3.14209	0.076296	0.342378	0.342378	FALSE
Unnamed Actinobacillus 7	-0.698389	8.10943	0.479471	0.488662	0.726437	0.726437	FALSE
Unnamed Actinobacillus 70	-0.941247	7.48372	0.601838	0.437878	0.697675	0.697675	FALSE
Unnamed Actinobacillus 71	-0.845633	7.27429	0.9083	0.340566	0.638409	0.638409	FALSE
Unnamed Actinobacillus 75	1.42864	7.22271	4.13139	0.0420946	0.235314	0.235314	FALSE
Unnamed Actinobacillus 79	1.53987	7.21564	4.50066	0.0338817	0.206953	0.206953	FALSE
Unnamed Actinobacillus 8	-1.17437	8.1383	1.2264	0.268108	0.59797	0.59797	FALSE
Unnamed Actinobacillus 85	-1.67107	7.32957	2.74756	0.0974028	0.389119	0.389119	FALSE
Unnamed Actinobacillus 88	-1.68677	7.29659	1.80867	0.178668	0.513423	0.513423	FALSE
Unnamed Actinobacillus 9	-0.753597	8.07332	0.451498	0.501625	0.733062	0.733062	FALSE
Unnamed Actinobacillus 94	1.63756	7.15182	5.19405	0.0226643	0.160995	0.160995	FALSE
Unnamed Actinobacillus 96	1.24072	7.13458	2.79516	0.0945495	0.386705	0.386705	FALSE
Unnamed Pasteurellaceae	-2.41557	7.31841	4.11653	0.0424661	0.235724	0.235724	FALSE
Unnamed Pasteurellaceae 1	-1.48995	7.2451	2.22737	0.135584	0.455765	0.455765	FALSE
Unnamed Pasteurellaceae 10	-1.49109	7.03711	2.16498	0.141186	0.463442	0.463442	FALSE
Unnamed Pasteurellaceae 12	-1.48693	7.0608	2.02041	0.155197	0.484539	0.484539	FALSE
Unnamed Pasteurellaceae 14	-1.28106	7.14551	1.26823	0.260098	0.592904	0.592904	FALSE
Unnamed Pasteurellaceae 16	-1.65363	7.12256	2.18254	0.139584	0.462773	0.462773	FALSE
Unnamed Pasteurellaceae 2	-1.9431	7.1046	3.13994	0.0763966	0.342378	0.342378	FALSE
Unnamed Pasteurellaceae 27	-0.451808	7.09939	0.0798583	0.77749	0.879419	0.879419	FALSE
Unnamed Pasteurellaceae 3	-1.11399	7.15025	1.06326	0.302472	0.625514	0.625514	FALSE
Unnamed Pasteurellaceae 30	-1.09992	7.02908	1.08128	0.298412	0.625048	0.625048	FALSE
Unnamed Pasteurellaceae 39	-1.77522	6.94831	2.57306	0.108697	0.407486	0.407486	FALSE
Unnamed Pasteurellaceae 4	-1.62619	7.10263	2.44173	0.118146	0.422867	0.422867	FALSE
Unnamed Pasteurellaceae 5	-1.05408	7.15646	1.04262	0.307213	0.627111	0.627111	FALSE
Unnamed Pasteurellaceae 6	-1.88101	7.11576	2.61934	0.105569	0.400835	0.400835	FALSE
Unnamed Moraxella	-0.409073	8.50042	0.288327	0.591295	0.776289	0.776289	FALSE
Unnamed Moraxella 1	-0.724342	8.44218	0.811868	0.367569	0.658468	0.658468	FALSE
Unnamed Moraxella 10	-0.42985	8.11891	0.311731	0.57662	0.774052	0.774052	FALSE
Unnamed Moraxella 100	-0.290817	7.3492	0.125693	0.72294	0.844052	0.844052	FALSE
Unnamed Moraxella 101	-0.490696	7.36151	0.306825	0.579635	0.774052	0.774052	FALSE
Unnamed Moraxella 102	-0.433929	7.34527	0.280673	0.596261	0.778963	0.778963	FALSE
Unnamed Moraxella 103	-0.803642	7.3467	0.77748	0.377913	0.665649	0.665649	FALSE
Unnamed Moraxella 104	0.0762291	7.326	0.00720549	0.932353	0.959026	0.959026	FALSE
Unnamed Moraxella 106	-0.332501	7.31048	0.191121	0.661985	0.816363	0.816363	FALSE
Unnamed Moraxella 107	0.590231	7.36091	0.380821	0.537164	0.749901	0.749901	FALSE
Unnamed Moraxella 108	-0.295765	7.2858	0.141146	0.707145	0.836334	0.836334	FALSE
Unnamed Moraxella 109	-0.430307	7.30114	0.274124	0.600579	0.781369	0.781369	FALSE
Unnamed Moraxella 11	-0.940425	8.10568	1.60648	0.204987	0.538686	0.538686	FALSE
Unnamed Moraxella 110	-0.163414	7.27861	0.0490402	0.824742	0.902935	0.902935	FALSE
Unnamed Moraxella 111	-0.589201	7.25369	0.530038	0.466591	0.715264	0.715264	FALSE
Unnamed Moraxella 112	-0.613975	7.28714	0.499994	0.479503	0.721077	0.721077	FALSE
Unnamed Moraxella 113	-0.297913	7.27084	0.150037	0.6985	0.83243	0.83243	FALSE
Unnamed Moraxella 114	-0.748993	7.26283	0.775744	0.378446	0.665649	0.665649	FALSE
Unnamed Moraxella 115	0.122918	7.23549	0.0175113	0.894723	0.941063	0.941063	FALSE
Unnamed Moraxella 116	-0.122463	7.22868	0.0351676	0.851245	0.919228	0.919228	FALSE
Unnamed Moraxella 118	-0.39208	7.24851	0.191135	0.661974	0.816363	0.816363	FALSE
Unnamed Moraxella 119	0.624899	7.2075	0.589204	0.442727	0.701798	0.701798	FALSE
Unnamed Moraxella 12	-0.927913	8.13188	1.56609	0.210776	0.545076	0.545076	FALSE
Unnamed Moraxella 120	0.166368	7.21964	0.0220444	0.881969	0.936426	0.936426	FALSE
Unnamed Moraxella 122	-0.929941	7.14948	1.25579	0.26245	0.594297	0.594297	FALSE
Unnamed Moraxella 123	0.304012	7.18268	0.135355	0.712944	0.839748	0.839748	FALSE
Unnamed Moraxella 125	-0.509097	7.16038	0.379341	0.537956	0.749901	0.749901	FALSE
Unnamed Moraxella 127	-1.33057	7.18508	2.22424	0.135859	0.455765	0.455765	FALSE
Unnamed Moraxella 128	-0.784436	7.16864	0.867676	0.3516	0.647276	0.647276	FALSE
Unnamed Moraxella 13	-1.06861	8.10718	2.00826	0.156444	0.484539	0.484539	FALSE
Unnamed Moraxella 131	-1.19729	7.11654	1.71286	0.190615	0.525365	0.525365	FALSE
Unnamed Moraxella 134	0.0967973	7.14337	0.00722977	0.932239	0.959026	0.959026	FALSE
Unnamed Moraxella 139	-0.252106	7.03096	0.0950596	0.757841	0.864387	0.864387	FALSE
Unnamed Moraxella 14	-0.786625	8.09242	0.994862	0.318557	0.635507	0.635507	FALSE
Unnamed Moraxella 15	-0.546659	8.07026	0.47791	0.489371	0.726437	0.726437	FALSE
Unnamed Moraxella 16	-0.524295	8.04213	0.515454	0.472788	0.719584	0.719584	FALSE
Unnamed Moraxella 17	-1.02914	8.02376	1.802	0.179471	0.513423	0.513423	FALSE
Unnamed Moraxella 18	-1.28658	8.02213	2.80879	0.0937492	0.385851	0.385851	FALSE
Unnamed Moraxella 19	-0.629264	7.98964	0.65889	0.416952	0.688537	0.688537	FALSE
Unnamed Moraxella 2	-0.65154	8.32465	0.778593	0.377572	0.665649	0.665649	FALSE
Unnamed Moraxella 20	-1.00572	8.00765	1.8637	0.172198	0.501973	0.501973	FALSE
Unnamed Moraxella 21	-0.334168	8.02536	0.184643	0.667413	0.819121	0.819121	FALSE
Unnamed Moraxella 22	-0.638597	7.98326	0.731021	0.392552	0.675007	0.675007	FALSE
Unnamed Moraxella 23	-0.742461	7.95947	0.929524	0.334987	0.638409	0.638409	FALSE
Unnamed Moraxella 24	-1.22545	7.97726	2.42256	0.119599	0.426093	0.426093	FALSE
Unnamed Moraxella 25	-0.958791	7.92872	1.56077	0.211553	0.545076	0.545076	FALSE
Unnamed Moraxella 26	-0.752855	7.94081	0.962051	0.326671	0.637536	0.637536	FALSE
Unnamed Moraxella 27	-0.469259	7.90922	0.346099	0.55633	0.764325	0.764325	FALSE
Unnamed Moraxella 28	-1.1571	7.88682	2.46454	0.116442	0.422867	0.422867	FALSE
Unnamed Moraxella 29	-0.713158	7.93939	0.807397	0.368891	0.658468	0.658468	FALSE
Unnamed Moraxella 3	-0.720724	8.26472	0.908505	0.340512	0.638409	0.638409	FALSE
Unnamed Moraxella 30	-1.02738	7.84093	1.77378	0.182915	0.519513	0.519513	FALSE
Unnamed Moraxella 31	-0.492482	7.84381	0.469866	0.493049	0.728152	0.728152	FALSE
Unnamed Moraxella 32	-0.537808	7.85431	0.532129	0.465713	0.715264	0.715264	FALSE
Unnamed Moraxella 33	-0.579033	7.87439	0.494109	0.4821	0.721554	0.721554	FALSE
Unnamed Moraxella 34	-0.64382	7.7942	0.69719	0.40373	0.679919	0.679919	FALSE
Unnamed Moraxella 35	-0.380176	7.89057	0.225281	0.635045	0.799063	0.799063	FALSE
Unnamed Moraxella 36	-0.992083	7.86272	1.53933	0.214717	0.54597	0.54597	FALSE
Unnamed Moraxella 37	-0.428996	7.84832	0.295204	0.586905	0.774923	0.774923	FALSE
Unnamed Moraxella 38	-0.936817	7.81675	1.32501	0.249694	0.586768	0.586768	FALSE
Unnamed Moraxella 39	-0.925421	7.81503	1.41813	0.233711	0.565337	0.565337	FALSE
Unnamed Moraxella 4	-0.837789	8.239	1.22935	0.267533	0.59797	0.59797	FALSE
Unnamed Moraxella 40	-0.284938	7.78895	0.146997	0.701422	0.833369	0.833369	FALSE
Unnamed Moraxella 41	-0.760074	7.80309	0.877125	0.34899	0.645928	0.645928	FALSE
Unnamed Moraxella 42	-0.496739	7.75935	0.479165	0.488801	0.726437	0.726437	FALSE
Unnamed Moraxella 43	-0.574919	7.75254	0.541976	0.461615	0.714227	0.714227	FALSE
Unnamed Moraxella 44	-0.433244	7.81803	0.260876	0.609519	0.785227	0.785227	FALSE
Unnamed Moraxella 45	-0.825041	7.7223	1.20799	0.27173	0.600025	0.600025	FALSE
Unnamed Moraxella 46	-0.898875	7.71681	1.31617	0.25128	0.58707	0.58707	FALSE
Unnamed Moraxella 47	-1.12835	7.74918	1.93461	0.164255	0.492479	0.492479	FALSE
Unnamed Moraxella 48	-0.768314	7.71835	0.871261	0.350606	0.647211	0.647211	FALSE
Unnamed Moraxella 49	-0.988732	7.71553	1.68566	0.194174	0.5269	0.5269	FALSE
Unnamed Moraxella 5	-0.810392	8.23378	1.12856	0.288082	0.6151	0.6151	FALSE
Unnamed Moraxella 50	-0.73876	7.72399	0.927856	0.335421	0.638409	0.638409	FALSE
Unnamed Moraxella 51	-0.257554	7.7814	0.0919072	0.761766	0.866989	0.866989	FALSE
Unnamed Moraxella 52	-0.952833	7.78666	1.26023	0.261608	0.594297	0.594297	FALSE
Unnamed Moraxella 53	-0.914983	7.66433	1.45534	0.227673	0.560517	0.560517	FALSE
Unnamed Moraxella 54	-0.901456	7.71661	1.37199	0.24147	0.576178	0.576178	FALSE
Unnamed Moraxella 55	-0.51225	7.70321	0.392129	0.531182	0.749626	0.749626	FALSE
Unnamed Moraxella 56	-0.617795	7.63566	0.628669	0.427844	0.691775	0.691775	FALSE
Unnamed Moraxella 57	-0.362972	7.7378	0.206511	0.649516	0.806217	0.806217	FALSE
Unnamed Moraxella 58	-1.09071	7.67738	2.04764	0.152442	0.480479	0.480479	FALSE
Unnamed Moraxella 59	-0.00692181	7.66367	0.000735293	0.978367	0.988363	0.988363	FALSE
Unnamed Moraxella 6	-1.09441	8.24816	1.8659	0.171946	0.501973	0.501973	FALSE
Unnamed Moraxella 60	-1.69198	7.65109	4.09734	0.0429508	0.237581	0.237581	FALSE
Unnamed Moraxella 61	-0.987229	7.6113	1.5055	0.219827	0.552009	0.552009	FALSE
Unnamed Moraxella 62	-0.581315	7.58613	0.583674	0.444876	0.703091	0.703091	FALSE
Unnamed Moraxella 63	-1.04159	7.64565	1.80425	0.1792	0.513423	0.513423	FALSE
Unnamed Moraxella 64	-0.530521	7.63777	0.392282	0.531102	0.749626	0.749626	FALSE
Unnamed Moraxella 65	0.149867	7.66705	0.0238651	0.877229	0.935528	0.935528	FALSE
Unnamed Moraxella 66	-0.326365	7.64352	0.186586	0.665773	0.818422	0.818422	FALSE
Unnamed Moraxella 67	-0.280274	7.65832	0.156283	0.692602	0.830073	0.830073	FALSE
Unnamed Moraxella 68	-0.941988	7.60092	1.73977	0.187168	0.524766	0.524766	FALSE
Unnamed Moraxella 69	-0.787261	7.6087	0.923238	0.336626	0.638409	0.638409	FALSE
Unnamed Moraxella 7	-0.648264	8.26393	0.677592	0.410417	0.683926	0.683926	FALSE
Unnamed Moraxella 70	-0.409772	7.63405	0.290546	0.589871	0.775063	0.775063	FALSE
Unnamed Moraxella 71	-0.543291	7.60741	0.492459	0.482832	0.721967	0.721967	FALSE
Unnamed Moraxella 72	-0.880231	7.62444	1.2233	0.268715	0.59797	0.59797	FALSE
Unnamed Moraxella 73	-0.498918	7.60358	0.335688	0.562329	0.767562	0.767562	FALSE
Unnamed Moraxella 74	-0.668434	7.64272	0.646088	0.421515	0.691278	0.691278	FALSE
Unnamed Moraxella 75	-0.508715	7.64017	0.384642	0.53513	0.749901	0.749901	FALSE
Unnamed Moraxella 76	-1.01839	7.58981	1.43624	0.230749	0.563088	0.563088	FALSE
Unnamed Moraxella 77	-0.658537	7.6078	0.567911	0.45109	0.709368	0.709368	FALSE
Unnamed Moraxella 78	-0.453904	7.48539	0.338534	0.560676	0.766629	0.766629	FALSE
Unnamed Moraxella 79	-0.324571	7.60319	0.167403	0.68243	0.824126	0.824126	FALSE
Unnamed Moraxella 8	-0.631232	8.20601	0.767989	0.38084	0.667948	0.667948	FALSE
Unnamed Moraxella 80	-0.418723	7.54954	0.297784	0.585275	0.774052	0.774052	FALSE
Unnamed Moraxella 81	0.0288321	7.54938	0.000241598	0.987599	0.991891	0.991891	FALSE
Unnamed Moraxella 82	-0.931228	7.49065	1.32031	0.250537	0.586768	0.586768	FALSE
Unnamed Moraxella 83	-0.150767	7.54391	0.0315734	0.858967	0.92253	0.92253	FALSE
Unnamed Moraxella 84	-1.08327	7.50358	1.96044	0.161467	0.488992	0.488992	FALSE
Unnamed Moraxella 85	-0.868564	7.46043	1.06679	0.301671	0.625514	0.625514	FALSE
Unnamed Moraxella 86	-0.302887	7.47584	0.139881	0.708399	0.836334	0.836334	FALSE
Unnamed Moraxella 87	-0.439895	7.49713	0.327404	0.567192	0.76838	0.76838	FALSE
Unnamed Moraxella 88	-0.527474	7.43727	0.452363	0.501215	0.733062	0.733062	FALSE
Unnamed Moraxella 89	0.103254	7.45507	0.0118654	0.913259	0.950474	0.950474	FALSE
Unnamed Moraxella 9	-0.737105	8.14911	0.960805	0.326984	0.637536	0.637536	FALSE
Unnamed Moraxella 90	-0.530346	7.47656	0.461898	0.496738	0.729656	0.729656	FALSE
Unnamed Moraxella 91	-0.676038	7.42226	0.700647	0.402566	0.679919	0.679919	FALSE
Unnamed Moraxella 92	-0.255454	7.47835	0.130895	0.717506	0.841985	0.841985	FALSE
Unnamed Moraxella 93	-0.0877727	7.45664	0.0165039	0.897779	0.941063	0.941063	FALSE
Unnamed Moraxella 94	-0.62554	7.41656	0.547382	0.459389	0.714227	0.714227	FALSE
Unnamed Moraxella 95	-0.589608	7.43918	0.52594	0.468319	0.716519	0.716519	FALSE
Unnamed Moraxella 96	-0.471585	7.41192	0.326077	0.567978	0.768641	0.768641	FALSE
Unnamed Moraxella 97	-0.179165	7.37652	0.0667774	0.796088	0.891934	0.891934	FALSE
Unnamed Moraxella 98	-0.198416	7.37673	0.0528413	0.818191	0.900373	0.900373	FALSE
Unnamed Moraxella 99	-0.839327	7.41656	0.917985	0.338005	0.638409	0.638409	FALSE
Unnamed Bacteria	0.108119	7.99299	0.00936463	0.922908	0.954899	0.954899	FALSE
Unnamed organism	0.964357	8.77037	1.0257	0.31117	0.629051	0.629051	FALSE
Unnamed organism 1	0.0898908	8.61197	0.00652144	0.935636	0.96053	0.96053	FALSE
Unnamed organism 10	0.625582	8.08733	0.421255	0.516312	0.746622	0.746622	FALSE
Unnamed organism 11	0.865049	8.01836	0.858142	0.354259	0.647905	0.647905	FALSE
Unnamed organism 12	1.26902	7.96134	1.78496	0.181541	0.517474	0.517474	FALSE
Unnamed organism 13	0.396695	7.8769	0.161327	0.687938	0.827674	0.827674	FALSE
Unnamed organism 14	1.08886	7.6731	1.54236	0.214266	0.54597	0.54597	FALSE
Unnamed organism 15	0.178722	7.49349	0.03667	0.848138	0.916499	0.916499	FALSE
Unnamed organism 16	0.813172	7.47668	0.890846	0.345248	0.642062	0.642062	FALSE
Unnamed organism 17	0.788815	7.47466	0.707503	0.400274	0.679435	0.679435	FALSE
Unnamed organism 18	1.10558	7.4654	1.60951	0.20456	0.53846	0.53846	FALSE
Unnamed organism 19	1.22246	7.43583	1.88087	0.170236	0.501513	0.501513	FALSE
Unnamed organism 2	0.361489	8.60162	0.152181	0.69646	0.831547	0.831547	FALSE
Unnamed organism 20	1.13157	7.45302	1.40321	0.236186	0.567224	0.567224	FALSE
Unnamed organism 21	0.565716	7.41553	0.415637	0.519122	0.74682	0.74682	FALSE
Unnamed organism 22	0.951478	7.4523	0.979266	0.32238	0.637536	0.637536	FALSE
Unnamed organism 23	0.811173	7.32197	0.945147	0.330958	0.638409	0.638409	FALSE
Unnamed organism 24	1.51591	7.35058	2.76388	0.0964142	0.3891	0.3891	FALSE
Unnamed organism 25	1.13349	7.37525	1.53416	0.21549	0.546322	0.546322	FALSE
Unnamed organism 26	1.2348	7.31773	2.22478	0.135812	0.455765	0.455765	FALSE
Unnamed organism 27	1.12096	7.27966	1.70123	0.192127	0.525365	0.525365	FALSE
Unnamed organism 28	1.20814	7.27087	2.009	0.156368	0.484539	0.484539	FALSE
Unnamed organism 29	1.02028	7.22477	1.15725	0.282037	0.6093	0.6093	FALSE
Unnamed organism 3	0.634521	8.57583	0.395934	0.529197	0.749498	0.749498	FALSE
Unnamed organism 33	0.689612	7.20252	0.584939	0.444383	0.703091	0.703091	FALSE
Unnamed organism 34	0.963617	7.228	1.09425	0.295532	0.622544	0.622544	FALSE
Unnamed organism 37	1.92292	7.20276	3.93133	0.0473945	0.255028	0.255028	FALSE
Unnamed organism 38	2.97446	7.21039	7.42586	0.0064293	0.0721358	0.0721358	FALSE
Unnamed organism 39	0.459562	7.14412	0.209458	0.647192	0.805989	0.805989	FALSE
Unnamed organism 4	0.360623	8.53906	0.122748	0.726073	0.844794	0.844794	FALSE
Unnamed organism 40	0.903896	7.12802	1.07175	0.30055	0.625514	0.625514	FALSE
Unnamed organism 41	0.594749	7.15724	0.412018	0.520947	0.748536	0.748536	FALSE
Unnamed organism 42	1.00702	7.08492	1.03414	0.309187	0.628291	0.628291	FALSE
Unnamed organism 43	1.18564	7.09524	1.92722	0.165063	0.493255	0.493255	FALSE
Unnamed organism 49	1.37376	7.00863	2.71334	0.0995126	0.391691	0.391691	FALSE
Unnamed organism 5	0.602205	8.39182	0.392724	0.530871	0.749626	0.749626	FALSE
Unnamed organism 50	2.6542	7.02613	7.38548	0.00657525	0.0727416	0.0727416	FALSE
Unnamed organism 57	1.34313	7.03311	2.21896	0.136325	0.455952	0.455952	FALSE
Unnamed organism 58	1.69344	7.07316	2.91074	0.0879914	0.370331	0.370331	FALSE
Unnamed organism 6	0.686704	8.27931	0.501757	0.478729	0.721077	0.721077	FALSE
Unnamed organism 7	0.479646	8.21841	0.263679	0.607604	0.7851	0.7851	FALSE
Unnamed organism 8	0.570358	8.27874	0.392445	0.531017	0.749626	0.749626	FALSE
Unnamed organism 9	0.594979	8.17016	0.36332	0.546668	0.757294	0.757294	FALSE

## Sheet: ~ with lesions (fundic HS adj)
Differentially abundant Amplicon Sequence Variants (ASVs) in the pars oesophagea associated with high macroscopic lesion score (adjusted for the barns and presence of H. suis in the fundic gland zone)
ASV taxonomy	logFC	logCPM	LR	p-value	FDR	q-value (BH)	below permFDP threshold
Unnamed Micrococcaceae 3	-1.61225	7.01531	2.80254	0.0941149	0.297895	0.297895	FALSE
Unnamed Prevotellaceae	0.839315	8.37373	1.20759	0.27181	0.522062	0.522062	FALSE
Unnamed Prevotellaceae 1	0.795964	8.28395	1.01221	0.314374	0.56217	0.56217	FALSE
Unnamed Prevotellaceae 10	0.699924	7.728	0.708263	0.400021	0.62885	0.62885	FALSE
Unnamed Prevotellaceae 11	0.439213	7.55522	0.270753	0.602827	0.756155	0.756155	FALSE
Unnamed Prevotellaceae 2	0.676407	8.21798	0.792009	0.373493	0.608833	0.608833	FALSE
Unnamed Prevotellaceae 3	0.825928	8.13312	1.08749	0.297028	0.545889	0.545889	FALSE
Unnamed Prevotellaceae 4	0.41013	7.98145	0.263626	0.60764	0.759989	0.759989	FALSE
Unnamed Prevotellaceae 5	0.223548	7.91066	0.0574904	0.810507	0.890928	0.890928	FALSE
Unnamed Prevotellaceae 6	0.533751	7.88621	0.390227	0.53218	0.705947	0.705947	FALSE
Unnamed Prevotellaceae 7	0.664087	7.85468	0.67907	0.409907	0.63491	0.63491	FALSE
Unnamed Prevotellaceae 8	0.371579	7.80042	0.200401	0.654398	0.781215	0.781215	FALSE
Unnamed Prevotellaceae 9	0.9421	7.79728	1.33146	0.248546	0.499691	0.499691	FALSE
Unnamed Bacteroidales	0.591943	8.64665	0.515447	0.47279	0.67358	0.67358	FALSE
Unnamed Bacteroidales 1	0.731092	8.51501	0.929063	0.335107	0.576295	0.576295	FALSE
Unnamed Bacteroidales 10	0.665713	8.21471	0.615676	0.432659	0.64913	0.64913	FALSE
Unnamed Bacteroidales 11	1.00116	8.17597	1.53647	0.215144	0.480412	0.480412	FALSE
Unnamed Bacteroidales 12	0.896719	8.07618	1.2217	0.269027	0.52032	0.52032	FALSE
Unnamed Bacteroidales 13	0.602318	8.00992	0.565006	0.45225	0.661346	0.661346	FALSE
Unnamed Bacteroidales 14	0.620074	8.05638	0.563283	0.45294	0.661346	0.661346	FALSE
Unnamed Bacteroidales 15	0.73685	8.01331	0.894775	0.344186	0.582392	0.582392	FALSE
Unnamed Bacteroidales 16	0.435585	8.0161	0.252874	0.615059	0.764743	0.764743	FALSE
Unnamed Bacteroidales 17	0.621748	7.96889	0.637626	0.424572	0.645812	0.645812	FALSE
Unnamed Bacteroidales 18	0.80362	7.94583	0.984167	0.321172	0.567813	0.567813	FALSE
Unnamed Bacteroidales 19	0.871295	7.99596	1.07607	0.299578	0.548751	0.548751	FALSE
Unnamed Bacteroidales 2	0.701831	8.29555	0.81323	0.367167	0.602887	0.602887	FALSE
Unnamed Bacteroidales 20	0.684271	7.94069	0.696225	0.404055	0.630676	0.630676	FALSE
Unnamed Bacteroidales 21	0.370556	7.93069	0.171017	0.679209	0.797093	0.797093	FALSE
Unnamed Bacteroidales 22	0.585355	7.94408	0.447569	0.503492	0.690595	0.690595	FALSE
Unnamed Bacteroidales 23	0.392648	7.86203	0.194569	0.659141	0.784713	0.784713	FALSE
Unnamed Bacteroidales 24	0.563061	7.87081	0.415671	0.519105	0.694349	0.694349	FALSE
Unnamed Bacteroidales 25	0.648475	7.86283	0.698747	0.403205	0.630486	0.630486	FALSE
Unnamed Bacteroidales 26	0.828949	7.80824	1.01924	0.312698	0.561137	0.561137	FALSE
Unnamed Bacteroidales 27	0.381506	7.77875	0.215262	0.642674	0.77578	0.77578	FALSE
Unnamed Bacteroidales 28	0.8856	7.78615	1.05462	0.304446	0.551828	0.551828	FALSE
Unnamed Bacteroidales 29	0.815533	7.76985	1.15105	0.283329	0.534273	0.534273	FALSE
Unnamed Bacteroidales 3	0.769989	8.29147	0.934266	0.333757	0.576295	0.576295	FALSE
Unnamed Bacteroidales 30	0.637138	7.70171	0.673276	0.411912	0.635824	0.635824	FALSE
Unnamed Bacteroidales 31	0.333642	7.72067	0.153126	0.695566	0.808054	0.808054	FALSE
Unnamed Bacteroidales 32	0.46274	7.69876	0.313714	0.57541	0.735624	0.735624	FALSE
Unnamed Bacteroidales 33	0.767331	7.59624	0.880206	0.348145	0.585655	0.585655	FALSE
Unnamed Bacteroidales 34	0.720421	7.5622	0.981643	0.321793	0.567813	0.567813	FALSE
Unnamed Bacteroidales 35	0.700525	7.57247	0.650463	0.419947	0.641913	0.641913	FALSE
Unnamed Bacteroidales 36	0.583676	7.36216	0.54813	0.459083	0.663887	0.663887	FALSE
Unnamed Bacteroidales 4	0.815077	8.24578	0.968813	0.324977	0.571373	0.571373	FALSE
Unnamed Bacteroidales 5	0.583744	8.23556	0.523595	0.469312	0.670653	0.670653	FALSE
Unnamed Bacteroidales 6	0.929833	8.21763	1.36649	0.242415	0.497926	0.497926	FALSE
Unnamed Bacteroidales 7	0.697918	8.25343	0.696265	0.404041	0.630676	0.630676	FALSE
Unnamed Bacteroidales 8	0.468956	8.26228	0.355705	0.550901	0.71808	0.71808	FALSE
Unnamed Bacteroidales 9	0.906854	8.22633	1.34963	0.245343	0.498969	0.498969	FALSE
Unnamed Bacteroidia	0.883694	8.1449	1.30796	0.252764	0.503217	0.503217	FALSE
Unnamed Bacteroidia 1	0.883676	8.08728	1.30233	0.253789	0.503217	0.503217	FALSE
Unnamed Bacteroidia 2	0.398949	8.02263	0.225637	0.634778	0.772248	0.772248	FALSE
Unnamed Bacteroidia 3	0.602595	8.0112	0.533133	0.465293	0.667292	0.667292	FALSE
Unnamed Bacteroidia 4	0.995336	7.81563	1.57587	0.209357	0.476211	0.476211	FALSE
Unnamed Bacteroidia 5	0.474798	7.78426	0.292295	0.588754	0.74586	0.74586	FALSE
Unnamed Bacteroidia 6	0.665584	7.69095	0.699151	0.403069	0.630486	0.630486	FALSE
Unnamed Bacteroidia 7	0.916482	7.77528	1.31756	0.25103	0.502349	0.502349	FALSE
Unnamed Campylobacter	1.57867	7.32751	4.54571	0.0330013	0.152549	0.152549	FALSE
Unnamed Campylobacter 1	1.77058	7.2546	5.58738	0.0180903	0.10053	0.10053	FALSE
Unnamed Campylobacter 10	1.78001	7.02677	4.73209	0.0296048	0.142487	0.142487	FALSE
Unnamed Campylobacter 11	1.30873	7.01469	2.48662	0.114818	0.342672	0.342672	FALSE
Unnamed Campylobacter 12	1.92277	7.06976	6.69322	0.00967805	0.0698029	0.0698029	FALSE
Unnamed Campylobacter 13	1.7801	7.03562	5.80658	0.0159663	0.0949748	0.0949748	FALSE
Unnamed Campylobacter 14	2.19948	7.06559	7.13037	0.00757892	0.0601794	0.0601794	FALSE
Unnamed Campylobacter 15	1.62473	7.00499	4.50733	0.0337498	0.154509	0.154509	FALSE
Unnamed Campylobacter 16	1.67156	6.99054	4.59348	0.0320937	0.149742	0.149742	FALSE
Unnamed Campylobacter 17	1.48157	7.02772	3.46106	0.0628301	0.229934	0.229934	FALSE
Unnamed Campylobacter 18	2.10762	6.97459	7.31678	0.00683135	0.0568513	0.0568513	FALSE
Unnamed Campylobacter 2	1.96491	7.25036	6.29431	0.0121126	0.0800263	0.0800263	FALSE
Unnamed Campylobacter 21	1.92745	6.99667	4.35287	0.0369467	0.160355	0.160355	FALSE
Unnamed Campylobacter 25	1.70472	6.96517	1.46754	0.225734	0.486276	0.486276	FALSE
Unnamed Campylobacter 26	2.06666	6.96266	6.32829	0.0118827	0.0797057	0.0797057	FALSE
Unnamed Campylobacter 27	1.90963	6.98204	5.38594	0.0202996	0.110499	0.110499	FALSE
Unnamed Campylobacter 3	2.54109	7.22048	10.6911	0.00107652	0.017096	0.017096	TRUE
Unnamed Campylobacter 30	2.17453	6.9062	7.26275	0.00703994	0.0577542	0.0577542	FALSE
Unnamed Campylobacter 4	1.58101	7.14038	4.5433	0.0330478	0.152549	0.152549	FALSE
Unnamed Campylobacter 47	1.16703	6.82206	1.03516	0.30895	0.557656	0.557656	FALSE
Unnamed Campylobacter 5	1.97128	7.15953	5.66258	0.0173306	0.0993355	0.0993355	FALSE
Unnamed Campylobacter 6	1.85877	7.17716	5.31431	0.021151	0.113703	0.113703	FALSE
Unnamed Campylobacter 7	1.3133	7.16895	3.14885	0.0759806	0.261399	0.261399	FALSE
Unnamed Campylobacter 8	2.12663	7.09453	6.39163	0.011466	0.0778338	0.0778338	FALSE
Unnamed Helicobacter	1.73729	7.86941	5.00316	0.025301	0.128812	0.128812	FALSE
Unnamed Helicobacter 1	1.67043	7.76573	4.44883	0.0349252	0.156517	0.156517	FALSE
Unnamed Helicobacter 10	1.64451	7.51801	4.18246	0.0408443	0.170103	0.170103	FALSE
Unnamed Helicobacter 11	2.09513	7.45889	6.93251	0.00846428	0.0645448	0.0645448	FALSE
Unnamed Helicobacter 12	1.35138	7.49178	2.90927	0.088072	0.286958	0.286958	FALSE
Unnamed Helicobacter 13	1.49144	7.43608	3.43667	0.0637643	0.230912	0.230912	FALSE
Unnamed Helicobacter 14	1.52594	7.4727	3.67442	0.0552533	0.211134	0.211134	FALSE
Unnamed Helicobacter 15	1.47216	7.43617	4.11935	0.0423953	0.175565	0.175565	FALSE
Unnamed Helicobacter 16	1.93766	7.40535	5.80021	0.0160242	0.0949931	0.0949931	FALSE
Unnamed Helicobacter 17	1.35369	7.40582	3.03781	0.0813455	0.274482	0.274482	FALSE
Unnamed Helicobacter 18	1.60095	7.39462	3.80415	0.0511257	0.199771	0.199771	FALSE
Unnamed Helicobacter 19	1.95681	7.27535	5.5863	0.0181015	0.10053	0.10053	FALSE
Unnamed Helicobacter 2	1.68176	7.70236	4.3871	0.0362119	0.159905	0.159905	FALSE
Unnamed Helicobacter 20	2.01917	7.3469	6.61251	0.0101265	0.0712557	0.0712557	FALSE
Unnamed Helicobacter 21	2.11209	7.33867	6.42752	0.0112365	0.0768793	0.0768793	FALSE
Unnamed Helicobacter 22	1.89468	7.32567	5.84249	0.0156437	0.0933765	0.0933765	FALSE
Unnamed Helicobacter 23	1.54225	7.30895	4.24203	0.0394351	0.166088	0.166088	FALSE
Unnamed Helicobacter 24	1.77654	7.25885	5.03048	0.024905	0.127546	0.127546	FALSE
Unnamed Helicobacter 25	1.68131	7.26693	4.97921	0.0256537	0.129465	0.129465	FALSE
Unnamed Helicobacter 26	1.55974	7.31114	3.57425	0.0586821	0.220344	0.220344	FALSE
Unnamed Helicobacter 27	1.9554	7.27429	6.53646	0.0105685	0.0737668	0.0737668	FALSE
Unnamed Helicobacter 28	1.86656	7.25018	6.31773	0.0119537	0.0797057	0.0797057	FALSE
Unnamed Helicobacter 29	1.84232	7.23944	6.41668	0.0113053	0.0770454	0.0770454	FALSE
Unnamed Helicobacter 3	1.82571	7.66693	5.74274	0.0165569	0.0971528	0.0971528	FALSE
Unnamed Helicobacter 30	2.14394	7.2122	9.04716	0.00263103	0.0292122	0.0292122	TRUE
Unnamed Helicobacter 31	1.48335	7.25323	3.22354	0.0725866	0.25317	0.25317	FALSE
Unnamed Helicobacter 32	1.89523	7.25036	4.71404	0.0299172	0.142663	0.142663	FALSE
Unnamed Helicobacter 33	1.86657	7.21826	5.92126	0.0149593	0.0919472	0.0919472	FALSE
Unnamed Helicobacter 34	1.61858	7.21971	4.4092	0.0357456	0.15825	0.15825	FALSE
Unnamed Helicobacter 35	1.67071	7.19811	4.45081	0.0348846	0.156517	0.156517	FALSE
Unnamed Helicobacter 36	1.64018	7.1613	4.07716	0.0434666	0.177866	0.177866	FALSE
Unnamed Helicobacter 37	1.57736	7.15674	4.0024	0.0454356	0.183331	0.183331	FALSE
Unnamed Helicobacter 38	1.29284	7.18606	2.40887	0.120649	0.352078	0.352078	FALSE
Unnamed Helicobacter 39	2.03412	7.16816	6.75939	0.00932554	0.0684005	0.0684005	FALSE
Unnamed Helicobacter 4	1.53603	7.63386	4.04328	0.0443475	0.180625	0.180625	FALSE
Unnamed Helicobacter 40	1.17229	7.1854	1.78751	0.18123	0.441914	0.441914	FALSE
Unnamed Helicobacter 41	1.68012	7.12316	4.83846	0.0278318	0.136478	0.136478	FALSE
Unnamed Helicobacter 42	1.80273	7.16513	5.85418	0.0155401	0.0930793	0.0930793	FALSE
Unnamed Helicobacter 43	1.51776	7.14518	3.24895	0.0714692	0.25094	0.25094	FALSE
Unnamed Helicobacter 44	1.32807	7.15245	2.91317	0.0878591	0.286951	0.286951	FALSE
Unnamed Helicobacter 45	1.84255	7.13881	7.07314	0.00782481	0.061567	0.061567	FALSE
Unnamed Helicobacter 46	1.81789	7.14148	5.60719	0.0178869	0.10053	0.10053	FALSE
Unnamed Helicobacter 47	1.80297	7.1584	5.45059	0.0195617	0.107156	0.107156	FALSE
Unnamed Helicobacter 48	1.7357	7.09751	5.59445	0.0180175	0.10053	0.10053	FALSE
Unnamed Helicobacter 49	1.76412	7.14901	4.82245	0.0280914	0.137362	0.137362	FALSE
Unnamed Helicobacter 5	1.87263	7.5065	5.3328	0.0209277	0.112853	0.112853	FALSE
Unnamed Helicobacter 50	2.01032	7.12433	6.22915	0.0125664	0.0827088	0.0827088	FALSE
Unnamed Helicobacter 51	1.89685	7.11717	5.4851	0.0191792	0.10573	0.10573	FALSE
Unnamed Helicobacter 52	1.54248	7.06896	4.28578	0.0384325	0.164263	0.164263	FALSE
Unnamed Helicobacter 53	1.70635	7.03814	5.66895	0.0172677	0.0993039	0.0993039	FALSE
Unnamed Helicobacter 54	1.59758	7.08432	3.43776	0.0637219	0.230912	0.230912	FALSE
Unnamed Helicobacter 55	1.77081	7.0621	5.97812	0.0144844	0.0901415	0.0901415	FALSE
Unnamed Helicobacter 56	1.48558	7.04589	3.10727	0.0779436	0.265796	0.265796	FALSE
Unnamed Helicobacter 57	1.58582	7.07103	3.99299	0.0456899	0.183929	0.183929	FALSE
Unnamed Helicobacter 58	1.53646	7.05991	3.24115	0.0718101	0.251626	0.251626	FALSE
Unnamed Helicobacter 59	1.45412	7.04575	3.36505	0.0665934	0.238661	0.238661	FALSE
Unnamed Helicobacter 6	1.46129	7.56399	3.35414	0.0670363	0.239257	0.239257	FALSE
Unnamed Helicobacter 60	1.35107	7.03969	3.10814	0.0779019	0.265796	0.265796	FALSE
Unnamed Helicobacter 61	1.59258	7.03493	4.07544	0.043511	0.177866	0.177866	FALSE
Unnamed Helicobacter 62	1.89266	7.01571	5.69808	0.0169835	0.0989096	0.0989096	FALSE
Unnamed Helicobacter 63	1.24174	6.99906	2.74152	0.0977715	0.307155	0.307155	FALSE
Unnamed Helicobacter 64	1.71845	6.96816	5.6892	0.0170696	0.0989096	0.0989096	FALSE
Unnamed Helicobacter 65	1.6285	6.9677	5.03131	0.024893	0.127546	0.127546	FALSE
Unnamed Helicobacter 66	2.07965	6.94251	6.8775	0.00872878	0.0660925	0.0660925	FALSE
Unnamed Helicobacter 67	2.12274	6.92012	8.14777	0.00431141	0.0401239	0.0401239	FALSE
Unnamed Helicobacter 7	1.9142	7.51181	7.3327	0.00677111	0.0568513	0.0568513	FALSE
Unnamed Helicobacter 8	1.89217	7.50414	6.07838	0.0136846	0.0870884	0.0870884	FALSE
Unnamed Helicobacter 9	1.49134	7.51022	3.10601	0.0780038	0.265796	0.265796	FALSE
Unnamed Turicibacter	0.360465	10.6306	1.49967	0.220721	0.482158	0.482158	FALSE
Unnamed Turicibacter 1	0.238581	10.5365	0.742255	0.388939	0.62324	0.62324	FALSE
Unnamed Turicibacter 10	0.27106	10.1348	0.860903	0.353486	0.590698	0.590698	FALSE
Unnamed Turicibacter 11	0.193091	10.1378	0.381445	0.536831	0.707171	0.707171	FALSE
Unnamed Turicibacter 12	0.366666	10.1096	1.52281	0.217195	0.481821	0.481821	FALSE
Unnamed Turicibacter 13	0.316971	10.0971	1.03931	0.307982	0.556489	0.556489	FALSE
Unnamed Turicibacter 14	0.41253	10.0749	1.86366	0.172202	0.428896	0.428896	FALSE
Unnamed Turicibacter 15	0.289236	10.0185	0.900871	0.342548	0.581098	0.581098	FALSE
Unnamed Turicibacter 16	0.214258	10.0242	0.459552	0.497834	0.688141	0.688141	FALSE
Unnamed Turicibacter 17	0.196262	9.9765	0.431604	0.511203	0.69131	0.69131	FALSE
Unnamed Turicibacter 18	0.233862	9.95969	0.58163	0.445674	0.657056	0.657056	FALSE
Unnamed Turicibacter 19	0.350958	9.94293	1.33927	0.247162	0.498969	0.498969	FALSE
Unnamed Turicibacter 2	0.5561	10.408	3.17708	0.0746779	0.257505	0.257505	FALSE
Unnamed Turicibacter 20	0.475646	9.94684	2.57777	0.108374	0.330275	0.330275	FALSE
Unnamed Turicibacter 21	0.204811	9.92292	0.458946	0.498117	0.688141	0.688141	FALSE
Unnamed Turicibacter 22	0.477038	9.91972	2.23635	0.134799	0.375139	0.375139	FALSE
Unnamed Turicibacter 23	0.309458	9.91193	1.08034	0.298622	0.54816	0.54816	FALSE
Unnamed Turicibacter 24	0.136819	9.91	0.182722	0.669044	0.791062	0.791062	FALSE
Unnamed Turicibacter 25	0.470248	9.88898	2.3747	0.123315	0.354596	0.354596	FALSE
Unnamed Turicibacter 26	0.36586	9.84893	1.39805	0.23705	0.494566	0.494566	FALSE
Unnamed Turicibacter 27	0.155553	9.84239	0.264941	0.606745	0.759419	0.759419	FALSE
Unnamed Turicibacter 28	0.261583	9.81224	0.72815	0.393484	0.626411	0.626411	FALSE
Unnamed Turicibacter 29	0.302325	9.79481	0.935587	0.333415	0.576295	0.576295	FALSE
Unnamed Turicibacter 3	0.429291	10.3509	2.09055	0.148212	0.396932	0.396932	FALSE
Unnamed Turicibacter 30	0.160585	9.77414	0.248861	0.617878	0.764953	0.764953	FALSE
Unnamed Turicibacter 31	0.191176	9.77521	0.414172	0.519859	0.694349	0.694349	FALSE
Unnamed Turicibacter 32	0.30948	9.76493	1.09448	0.295482	0.544706	0.544706	FALSE
Unnamed Turicibacter 33	0.313632	9.72298	0.900117	0.34275	0.581098	0.581098	FALSE
Unnamed Turicibacter 34	0.396756	9.74251	2.00599	0.156679	0.410313	0.410313	FALSE
Unnamed Turicibacter 35	0.226718	9.71716	0.537273	0.463565	0.665918	0.665918	FALSE
Unnamed Turicibacter 36	0.211744	9.7095	0.493891	0.482197	0.680818	0.680818	FALSE
Unnamed Turicibacter 37	0.264465	9.69583	0.720095	0.396113	0.627085	0.627085	FALSE
Unnamed Turicibacter 38	0.345033	9.71216	1.3431	0.246489	0.498969	0.498969	FALSE
Unnamed Turicibacter 39	0.0644214	9.70808	0.0520511	0.819532	0.897854	0.897854	FALSE
Unnamed Turicibacter 4	0.256899	10.2696	0.66527	0.414706	0.638661	0.638661	FALSE
Unnamed Turicibacter 40	0.107235	9.69275	0.134132	0.714186	0.820887	0.820887	FALSE
Unnamed Turicibacter 41	0.305578	9.68711	1.04793	0.305984	0.554037	0.554037	FALSE
Unnamed Turicibacter 42	0.328806	9.65035	1.26266	0.261148	0.510042	0.510042	FALSE
Unnamed Turicibacter 43	0.3043	9.64993	0.999816	0.317355	0.563427	0.563427	FALSE
Unnamed Turicibacter 44	0.37981	9.60935	1.48554	0.22291	0.484138	0.484138	FALSE
Unnamed Turicibacter 45	0.220509	9.60616	0.539468	0.462653	0.665918	0.665918	FALSE
Unnamed Turicibacter 46	0.355636	9.59576	1.43738	0.230563	0.490904	0.490904	FALSE
Unnamed Turicibacter 47	0.146056	9.5594	0.214155	0.64353	0.776272	0.776272	FALSE
Unnamed Turicibacter 48	0.237396	9.54812	0.621216	0.430596	0.64913	0.64913	FALSE
Unnamed Turicibacter 49	0.144398	9.57454	0.247728	0.618679	0.764953	0.764953	FALSE
Unnamed Turicibacter 5	0.366798	10.2633	1.40874	0.235266	0.493649	0.493649	FALSE
Unnamed Turicibacter 50	0.344832	9.55072	1.49236	0.22185	0.482461	0.482461	FALSE
Unnamed Turicibacter 51	0.2284	9.53514	0.559441	0.454486	0.661689	0.661689	FALSE
Unnamed Turicibacter 52	0.18231	9.52986	0.35198	0.552994	0.718644	0.718644	FALSE
Unnamed Turicibacter 53	0.167169	9.50708	0.29843	0.584868	0.742251	0.742251	FALSE
Unnamed Turicibacter 54	0.417771	9.52844	1.98372	0.158999	0.412573	0.412573	FALSE
Unnamed Turicibacter 55	0.0902128	9.48831	0.0834635	0.772658	0.867924	0.867924	FALSE
Unnamed Turicibacter 56	-0.010171	9.48914	0.00112374	0.973258	0.988679	0.988679	FALSE
Unnamed Turicibacter 57	0.371294	9.47117	1.50636	0.219696	0.482158	0.482158	FALSE
Unnamed Turicibacter 58	0.315946	9.43714	1.09779	0.294752	0.544706	0.544706	FALSE
Unnamed Turicibacter 59	0.17418	9.40859	0.353439	0.552173	0.718224	0.718224	FALSE
Unnamed Turicibacter 6	0.241183	10.2446	0.572233	0.449373	0.658649	0.658649	FALSE
Unnamed Turicibacter 60	0.315655	9.41693	1.35288	0.244776	0.498969	0.498969	FALSE
Unnamed Turicibacter 61	0.171173	9.4092	0.310928	0.577111	0.737254	0.737254	FALSE
Unnamed Turicibacter 62	0.38001	9.39859	1.70675	0.191408	0.456749	0.456749	FALSE
Unnamed Turicibacter 63	0.318281	9.35582	1.16614	0.280196	0.531819	0.531819	FALSE
Unnamed Turicibacter 64	0.421637	9.34185	1.88	0.170334	0.427936	0.427936	FALSE
Unnamed Turicibacter 65	0.0779842	9.32742	0.0655529	0.797925	0.880906	0.880906	FALSE
Unnamed Turicibacter 66	0.202517	9.31586	0.38628	0.534261	0.707078	0.707078	FALSE
Unnamed Turicibacter 67	0.393408	9.32226	1.97941	0.159452	0.412573	0.412573	FALSE
Unnamed Turicibacter 68	0.103265	9.19634	0.135262	0.713038	0.820519	0.820519	FALSE
Unnamed Turicibacter 69	0.42224	9.2117	2.02446	0.154784	0.407189	0.407189	FALSE
Unnamed Turicibacter 7	0.320991	10.2026	1.20246	0.272831	0.522424	0.522424	FALSE
Unnamed Turicibacter 70	0.362537	9.16414	1.65435	0.198368	0.464019	0.464019	FALSE
Unnamed Turicibacter 71	0.225916	9.0709	0.535843	0.464161	0.666221	0.666221	FALSE
Unnamed Turicibacter 8	0.264695	10.1803	0.791887	0.37353	0.608833	0.608833	FALSE
Unnamed Turicibacter 9	0.356349	10.1906	1.47873	0.223973	0.485837	0.485837	FALSE
Unnamed Lactobacillus	-0.947922	12.0577	1.63585	0.200896	0.466249	0.466249	FALSE
Unnamed Lactobacillus 1	-1.03827	11.9943	1.79716	0.180056	0.440843	0.440843	FALSE
Unnamed Lactobacillus 10	-0.920004	11.6129	1.462	0.226613	0.486683	0.486683	FALSE
Unnamed Lactobacillus 100	-1.50499	8.50324	2.94106	0.0863538	0.285264	0.285264	FALSE
Unnamed Lactobacillus 101	-2.18324	8.62749	8.308	0.00394708	0.0373355	0.0373355	FALSE
Unnamed Lactobacillus 102	-2.43678	8.61327	9.8797	0.00167112	0.0206622	0.0206622	TRUE
Unnamed Lactobacillus 103	-1.82946	8.50291	4.33265	0.0373879	0.161393	0.161393	FALSE
Unnamed Lactobacillus 104	-2.14003	8.52973	5.13885	0.0233962	0.122779	0.122779	FALSE
Unnamed Lactobacillus 105	-2.74498	8.48722	8.08669	0.00445916	0.0406253	0.0406253	FALSE
Unnamed Lactobacillus 106	-1.58311	8.56477	4.7234	0.0297548	0.142544	0.142544	FALSE
Unnamed Lactobacillus 107	-1.51684	8.47662	2.93596	0.086627	0.285622	0.285622	FALSE
Unnamed Lactobacillus 108	-1.74276	8.43513	3.82564	0.050474	0.198119	0.198119	FALSE
Unnamed Lactobacillus 109	-2.18094	8.58873	9.04604	0.00263264	0.0292122	0.0292122	TRUE
Unnamed Lactobacillus 11	-1.00716	11.5382	1.67388	0.19574	0.462575	0.462575	FALSE
Unnamed Lactobacillus 110	-2.28356	8.56046	8.12048	0.0043768	0.0402992	0.0402992	FALSE
Unnamed Lactobacillus 111	-2.58617	8.42431	6.95509	0.0083581	0.0640171	0.0640171	FALSE
Unnamed Lactobacillus 112	-1.87319	8.43668	4.133	0.0420546	0.174572	0.174572	FALSE
Unnamed Lactobacillus 113	-2.71529	8.43569	8.39457	0.00376343	0.0361916	0.0361916	FALSE
Unnamed Lactobacillus 114	-2.08709	8.55091	8.1362	0.00433901	0.0401648	0.0401648	FALSE
Unnamed Lactobacillus 115	-1.90061	8.3681	4.52199	0.0334618	0.15364	0.15364	FALSE
Unnamed Lactobacillus 116	-2.37631	8.52233	9.27953	0.00231729	0.0263896	0.0263896	TRUE
Unnamed Lactobacillus 117	-2.47075	8.41598	7.59693	0.00584679	0.050103	0.050103	FALSE
Unnamed Lactobacillus 118	-2.46761	8.37895	6.62302	0.0100669	0.0711257	0.0711257	FALSE
Unnamed Lactobacillus 119	-2.66997	8.47917	12.9017	0.00032829	0.0110276	0.0110276	TRUE
Unnamed Lactobacillus 12	-0.962901	11.5373	1.61323	0.204038	0.469749	0.469749	FALSE
Unnamed Lactobacillus 120	-1.73611	8.51741	6.1942	0.012817	0.0837214	0.0837214	FALSE
Unnamed Lactobacillus 121	-2.34456	8.46424	8.9209	0.00281926	0.0299395	0.0299395	TRUE
Unnamed Lactobacillus 122	-1.74477	8.52509	5.90702	0.0150807	0.0919472	0.0919472	FALSE
Unnamed Lactobacillus 123	-1.72492	8.34968	3.57663	0.0585978	0.220344	0.220344	FALSE
Unnamed Lactobacillus 124	-2.6935	8.33622	8.81967	0.00298	0.0310746	0.0310746	TRUE
Unnamed Lactobacillus 125	-2.45672	8.47577	11.4299	0.00072273	0.0145073	0.0145073	TRUE
Unnamed Lactobacillus 126	-2.14954	8.5155	8.96875	0.00274636	0.0297122	0.0297122	TRUE
Unnamed Lactobacillus 127	-1.17015	8.37416	1.75236	0.185581	0.447409	0.447409	FALSE
Unnamed Lactobacillus 128	-3.12825	8.50229	15.9444	6.52295e-05	0.00793045	0.00793045	TRUE
Unnamed Lactobacillus 129	-1.97637	8.48843	6.73611	0.00944804	0.0687239	0.0687239	FALSE
Unnamed Lactobacillus 13	-0.99914	11.5171	1.83501	0.175537	0.432907	0.432907	FALSE
Unnamed Lactobacillus 130	-3.34929	8.47325	15.8973	6.68751e-05	0.00793045	0.00793045	TRUE
Unnamed Lactobacillus 131	-2.87894	8.40664	12.6632	0.000372915	0.0117366	0.0117366	TRUE
Unnamed Lactobacillus 132	-2.39264	8.4711	9.70142	0.00184126	0.0220841	0.0220841	TRUE
Unnamed Lactobacillus 133	-3.00936	8.30638	10.297	0.00133246	0.0188186	0.0188186	TRUE
Unnamed Lactobacillus 134	-2.02016	8.24745	4.69555	0.0302408	0.14381	0.14381	FALSE
Unnamed Lactobacillus 135	-1.62883	8.2532	3.02118	0.0821836	0.276233	0.276233	FALSE
Unnamed Lactobacillus 136	-1.66244	8.41607	4.66929	0.0307066	0.145163	0.145163	FALSE
Unnamed Lactobacillus 137	-2.06721	8.38761	7.80462	0.00521128	0.0460241	0.0460241	FALSE
Unnamed Lactobacillus 138	-2.22774	8.39744	9.12305	0.00252408	0.0285568	0.0285568	TRUE
Unnamed Lactobacillus 139	-1.69457	8.37446	5.36798	0.0205097	0.111074	0.111074	FALSE
Unnamed Lactobacillus 14	-1.09241	11.5186	2.1399	0.143511	0.388154	0.388154	FALSE
Unnamed Lactobacillus 140	-3.03315	8.25975	10.0105	0.00155649	0.0197069	0.0197069	TRUE
Unnamed Lactobacillus 141	-2.12792	8.41303	7.61733	0.00578101	0.0497857	0.0497857	FALSE
Unnamed Lactobacillus 142	-1.43449	8.44963	4.19462	0.0405524	0.169556	0.169556	FALSE
Unnamed Lactobacillus 143	-1.77585	8.36526	5.97987	0.0144701	0.0901415	0.0901415	FALSE
Unnamed Lactobacillus 144	-2.19446	8.41633	9.02619	0.00266139	0.0293422	0.0293422	TRUE
Unnamed Lactobacillus 145	-2.37672	8.36811	10.4882	0.0012014	0.0177569	0.0177569	TRUE
Unnamed Lactobacillus 146	-2.38423	8.24476	6.1604	0.0130642	0.0846969	0.0846969	FALSE
Unnamed Lactobacillus 147	-2.40121	8.22396	6.34262	0.0117871	0.0793906	0.0793906	FALSE
Unnamed Lactobacillus 148	-2.09711	8.22369	4.9271	0.0264387	0.13227	0.13227	FALSE
Unnamed Lactobacillus 149	-2.6649	8.33495	12.9546	0.000319129	0.0110276	0.0110276	TRUE
Unnamed Lactobacillus 15	-1.09937	11.4545	2.03106	0.154113	0.407189	0.407189	FALSE
Unnamed Lactobacillus 150	-1.62013	8.34596	4.936	0.0263029	0.131972	0.131972	FALSE
Unnamed Lactobacillus 151	-1.3646	8.21045	2.04073	0.153136	0.40532	0.40532	FALSE
Unnamed Lactobacillus 152	-2.829	8.2583	9.33993	0.00224214	0.0260479	0.0260479	TRUE
Unnamed Lactobacillus 153	-2.63258	8.30476	12.0217	0.000525857	0.0130188	0.0130188	TRUE
Unnamed Lactobacillus 154	-1.85442	8.39108	6.13975	0.0132176	0.0853721	0.0853721	FALSE
Unnamed Lactobacillus 155	-1.33054	8.19182	1.83163	0.175935	0.433205	0.433205	FALSE
Unnamed Lactobacillus 156	-2.57704	8.33092	10.7995	0.0010153	0.01658	0.01658	TRUE
Unnamed Lactobacillus 157	-2.45519	8.3817	10.0788	0.00149985	0.0195496	0.0195496	TRUE
Unnamed Lactobacillus 158	-2.55364	8.32672	11.2338	0.000803204	0.0151954	0.0151954	TRUE
Unnamed Lactobacillus 159	-2.37018	8.15664	6.70609	0.00960842	0.0695907	0.0695907	FALSE
Unnamed Lactobacillus 16	-1.03718	11.4301	1.84072	0.174867	0.432907	0.432907	FALSE
Unnamed Lactobacillus 160	-2.01679	8.37903	7.26768	0.00702064	0.0577542	0.0577542	FALSE
Unnamed Lactobacillus 161	-2.06331	8.31266	6.66407	0.00983762	0.0700778	0.0700778	FALSE
Unnamed Lactobacillus 162	-2.14991	8.16534	5.17632	0.0228968	0.121578	0.121578	FALSE
Unnamed Lactobacillus 163	-1.59759	8.17268	2.60301	0.106661	0.327726	0.327726	FALSE
Unnamed Lactobacillus 164	-2.41817	8.27243	11.0113	0.000905573	0.0154131	0.0154131	TRUE
Unnamed Lactobacillus 165	-2.43636	8.15539	6.53985	0.0105484	0.0737668	0.0737668	FALSE
Unnamed Lactobacillus 166	-1.09326	8.24262	2.49778	0.114007	0.341429	0.341429	FALSE
Unnamed Lactobacillus 167	-3.61124	8.31118	17.3114	3.17271e-05	0.00793045	0.00793045	TRUE
Unnamed Lactobacillus 168	-2.50623	8.29822	10.5432	0.00116615	0.0175531	0.0175531	TRUE
Unnamed Lactobacillus 169	-1.6845	8.1431	3.3198	0.0684502	0.242305	0.242305	FALSE
Unnamed Lactobacillus 17	-0.88537	11.4354	1.36106	0.243354	0.497926	0.497926	FALSE
Unnamed Lactobacillus 170	-1.97673	8.32394	6.95979	0.00833619	0.0640171	0.0640171	FALSE
Unnamed Lactobacillus 171	-1.67883	8.24473	4.89736	0.0268978	0.13341	0.13341	FALSE
Unnamed Lactobacillus 172	-1.99609	8.26549	7.9411	0.00483243	0.0433417	0.0433417	FALSE
Unnamed Lactobacillus 173	-2.20495	8.12471	5.55939	0.0183819	0.101658	0.101658	FALSE
Unnamed Lactobacillus 174	-2.2805	8.22968	8.8356	0.0029541	0.0309912	0.0309912	TRUE
Unnamed Lactobacillus 175	-2.14699	8.13538	5.68137	0.0171459	0.0989321	0.0989321	FALSE
Unnamed Lactobacillus 176	-2.42109	8.29375	8.94964	0.00277524	0.0298381	0.0298381	TRUE
Unnamed Lactobacillus 177	-2.83176	8.24809	11.4886	0.000700259	0.0144303	0.0144303	TRUE
Unnamed Lactobacillus 178	-1.89865	8.2512	6.7654	0.0092942	0.0684005	0.0684005	FALSE
Unnamed Lactobacillus 179	-2.42963	8.29084	9.6928	0.00184991	0.0220841	0.0220841	TRUE
Unnamed Lactobacillus 18	-0.941673	11.4169	1.65545	0.198218	0.464019	0.464019	FALSE
Unnamed Lactobacillus 180	-1.44808	8.098	2.68215	0.101479	0.31698	0.31698	FALSE
Unnamed Lactobacillus 181	-2.27353	8.10508	5.70297	0.0169363	0.0989096	0.0989096	FALSE
Unnamed Lactobacillus 182	-2.27143	8.25951	8.64547	0.00327875	0.0336633	0.0336633	TRUE
Unnamed Lactobacillus 183	-2.16267	8.20455	8.64112	0.00328659	0.0336633	0.0336633	TRUE
Unnamed Lactobacillus 184	-2.57036	8.22855	12.0137	0.000528098	0.0130188	0.0130188	TRUE
Unnamed Lactobacillus 185	-1.75397	8.20724	5.39051	0.0202465	0.110499	0.110499	FALSE
Unnamed Lactobacillus 186	-1.64642	8.10012	2.67975	0.101631	0.31698	0.31698	FALSE
Unnamed Lactobacillus 187	-1.51102	8.2171	4.4367	0.0351742	0.156924	0.156924	FALSE
Unnamed Lactobacillus 188	-2.35847	8.21537	10.0957	0.00148616	0.0195496	0.0195496	TRUE
Unnamed Lactobacillus 189	-2.09892	8.08226	4.90209	0.0268243	0.13341	0.13341	FALSE
Unnamed Lactobacillus 19	-0.924824	11.3606	1.53498	0.215367	0.480412	0.480412	FALSE
Unnamed Lactobacillus 190	-2.49586	8.27568	10.4857	0.00120305	0.0177569	0.0177569	TRUE
Unnamed Lactobacillus 191	-3.27711	8.23482	15.1145	0.000101182	0.00793045	0.00793045	TRUE
Unnamed Lactobacillus 192	-1.7337	8.04279	3.31159	0.0687929	0.243022	0.243022	FALSE
Unnamed Lactobacillus 193	-2.61151	8.03108	6.80003	0.00911563	0.0677217	0.0677217	FALSE
Unnamed Lactobacillus 194	-1.93272	8.17166	6.98343	0.00822678	0.0638818	0.0638818	FALSE
Unnamed Lactobacillus 195	-1.86578	8.03267	3.67872	0.055111	0.211056	0.211056	FALSE
Unnamed Lactobacillus 196	-1.67246	8.04606	2.5024	0.113673	0.341019	0.341019	FALSE
Unnamed Lactobacillus 197	-2.67226	8.14815	13.3688	0.000255841	0.0096274	0.0096274	TRUE
Unnamed Lactobacillus 198	-2.23043	8.16217	8.65117	0.00326852	0.0336633	0.0336633	TRUE
Unnamed Lactobacillus 199	-2.59931	8.19133	11.0059	0.000908226	0.0154131	0.0154131	TRUE
Unnamed Lactobacillus 2	-1.03398	11.8156	1.94304	0.163339	0.418873	0.418873	FALSE
Unnamed Lactobacillus 20	-1.20909	11.3259	2.56335	0.109367	0.332129	0.332129	FALSE
Unnamed Lactobacillus 200	-2.16718	8.10131	8.02638	0.0046101	0.0417805	0.0417805	FALSE
Unnamed Lactobacillus 201	-3.86793	8.18855	19.2571	1.14242e-05	0.00724094	0.00724094	TRUE
Unnamed Lactobacillus 202	-3.09114	8.15718	14.8915	0.000113873	0.00793045	0.00793045	TRUE
Unnamed Lactobacillus 203	-2.46358	8.10826	10.1315	0.00145754	0.0195496	0.0195496	TRUE
Unnamed Lactobacillus 204	-2.69861	8.15175	11.1551	0.000838004	0.0151954	0.0151954	TRUE
Unnamed Lactobacillus 205	-1.09518	8.03305	1.50239	0.220304	0.482158	0.482158	FALSE
Unnamed Lactobacillus 206	-1.82345	8.19559	5.78805	0.0161355	0.0953262	0.0953262	FALSE
Unnamed Lactobacillus 207	-1.8234	8.08856	5.96641	0.014581	0.0901415	0.0901415	FALSE
Unnamed Lactobacillus 208	-2.31765	7.97632	5.58628	0.0181017	0.10053	0.10053	FALSE
Unnamed Lactobacillus 209	-3.20558	7.9854	10.2739	0.00134924	0.018835	0.018835	TRUE
Unnamed Lactobacillus 21	-0.954658	11.3545	1.53944	0.214701	0.480412	0.480412	FALSE
Unnamed Lactobacillus 210	-1.53029	7.98596	2.79927	0.0943075	0.297895	0.297895	FALSE
Unnamed Lactobacillus 211	-2.58421	8.14286	11.2161	0.000810888	0.0151954	0.0151954	TRUE
Unnamed Lactobacillus 212	-2.12758	8.12171	7.40268	0.00651267	0.0551875	0.0551875	FALSE
Unnamed Lactobacillus 213	-3.35526	7.98224	11.9674	0.000541401	0.0130188	0.0130188	TRUE
Unnamed Lactobacillus 214	-1.85493	8.08354	6.4982	0.0107984	0.0741745	0.0741745	FALSE
Unnamed Lactobacillus 215	-2.92665	8.09926	15.2339	9.49849e-05	0.00793045	0.00793045	TRUE
Unnamed Lactobacillus 216	-2.513	8.13571	10.6482	0.0011018	0.0172856	0.0172856	TRUE
Unnamed Lactobacillus 217	-2.50769	7.97228	6.63315	0.0100098	0.0710124	0.0710124	FALSE
Unnamed Lactobacillus 218	-1.82481	7.98034	3.34285	0.0674978	0.239915	0.239915	FALSE
Unnamed Lactobacillus 219	-2.36453	8.09721	8.60587	0.00335082	0.0337225	0.0337225	TRUE
Unnamed Lactobacillus 22	-0.930359	11.3186	1.47457	0.224626	0.486034	0.486034	FALSE
Unnamed Lactobacillus 220	-2.35896	8.12442	8.84106	0.00294528	0.0309912	0.0309912	TRUE
Unnamed Lactobacillus 221	-2.16681	8.14322	6.85578	0.00883552	0.0664969	0.0664969	FALSE
Unnamed Lactobacillus 222	-2.29596	8.16474	8.10558	0.00441292	0.0404168	0.0404168	FALSE
Unnamed Lactobacillus 223	-3.51341	8.14249	16.2007	5.69741e-05	0.00793045	0.00793045	TRUE
Unnamed Lactobacillus 224	-1.60542	7.91462	2.45741	0.116971	0.346115	0.346115	FALSE
Unnamed Lactobacillus 225	-2.20156	8.05778	8.45335	0.00364372	0.0356494	0.0356494	FALSE
Unnamed Lactobacillus 226	-2.02507	7.88787	3.44049	0.0636169	0.230912	0.230912	FALSE
Unnamed Lactobacillus 227	-1.77857	7.90673	3.491	0.0617033	0.227252	0.227252	FALSE
Unnamed Lactobacillus 228	-2.66124	8.02364	12.001	0.000531715	0.0130188	0.0130188	TRUE
Unnamed Lactobacillus 229	-2.89486	8.10008	13.5217	0.000235817	0.00961146	0.00961146	TRUE
Unnamed Lactobacillus 23	-0.988332	11.2938	1.8006	0.179639	0.440447	0.440447	FALSE
Unnamed Lactobacillus 230	-1.80133	8.12268	5.75775	0.0164161	0.0966537	0.0966537	FALSE
Unnamed Lactobacillus 231	-2.1298	8.0954	7.31941	0.00682139	0.0568513	0.0568513	FALSE
Unnamed Lactobacillus 232	-2.53785	8.00414	10.9623	0.000929831	0.0155402	0.0155402	TRUE
Unnamed Lactobacillus 233	-1.59178	8.05993	4.27833	0.0386013	0.164579	0.164579	FALSE
Unnamed Lactobacillus 234	-0.456791	7.91196	0.219732	0.639244	0.773026	0.773026	FALSE
Unnamed Lactobacillus 235	-2.10795	8.02937	7.39631	0.00653578	0.0551875	0.0551875	FALSE
Unnamed Lactobacillus 236	-3.05623	8.03821	15.2241	9.54763e-05	0.00793045	0.00793045	TRUE
Unnamed Lactobacillus 237	-2.47073	8.02489	11.0587	0.000882717	0.0152798	0.0152798	TRUE
Unnamed Lactobacillus 238	-2.50763	8.0562	11.1976	0.000819018	0.0151954	0.0151954	TRUE
Unnamed Lactobacillus 239	-2.82632	8.03769	11.3922	0.000737515	0.0145073	0.0145073	TRUE
Unnamed Lactobacillus 24	-1.02603	11.2966	1.78483	0.181557	0.442019	0.442019	FALSE
Unnamed Lactobacillus 240	-2.68261	8.0713	9.81344	0.00173241	0.0211183	0.0211183	TRUE
Unnamed Lactobacillus 241	-2.09787	7.89888	4.09684	0.0429633	0.177493	0.177493	FALSE
Unnamed Lactobacillus 242	-2.73092	7.98845	12.0001	0.00053199	0.0130188	0.0130188	TRUE
Unnamed Lactobacillus 243	-1.87553	7.98074	6.12686	0.0133143	0.0856769	0.0856769	FALSE
Unnamed Lactobacillus 244	-2.26907	7.97023	8.51721	0.00351803	0.0347984	0.0347984	TRUE
Unnamed Lactobacillus 245	-2.56809	7.98511	10.5995	0.00113117	0.0172856	0.0172856	TRUE
Unnamed Lactobacillus 246	-3.23068	7.8557	9.09943	0.0025569	0.0287402	0.0287402	TRUE
Unnamed Lactobacillus 247	-2.829	7.98533	12.1792	0.000483255	0.0130188	0.0130188	TRUE
Unnamed Lactobacillus 248	-1.93653	7.86395	4.26608	0.0388805	0.165114	0.165114	FALSE
Unnamed Lactobacillus 249	-2.84818	7.99495	12.2434	0.000466918	0.0130188	0.0130188	TRUE
Unnamed Lactobacillus 25	-0.881832	11.2994	1.46853	0.225578	0.486276	0.486276	FALSE
Unnamed Lactobacillus 250	-2.80653	7.99126	12.9107	0.000326704	0.0110276	0.0110276	TRUE
Unnamed Lactobacillus 251	-1.19045	7.9319	2.58242	0.108056	0.329886	0.329886	FALSE
Unnamed Lactobacillus 252	-2.50639	7.93578	10.4436	0.00123076	0.0178073	0.0178073	TRUE
Unnamed Lactobacillus 253	-2.59487	7.95949	10.7111	0.00106493	0.0170685	0.0170685	TRUE
Unnamed Lactobacillus 254	-3.16301	7.89597	14.1526	0.000168563	0.00893543	0.00893543	TRUE
Unnamed Lactobacillus 255	-1.94977	7.95121	6.73592	0.00944904	0.0687239	0.0687239	FALSE
Unnamed Lactobacillus 256	-2.18701	7.91387	8.36782	0.00381924	0.0365254	0.0365254	FALSE
Unnamed Lactobacillus 257	-2.39402	7.92647	10.6314	0.00111185	0.0172856	0.0172856	TRUE
Unnamed Lactobacillus 258	-3.01983	7.9111	11.8822	0.000566734	0.0130802	0.0130802	TRUE
Unnamed Lactobacillus 259	-2.65458	7.92745	11.4484	0.000715563	0.0145073	0.0145073	TRUE
Unnamed Lactobacillus 26	-0.950941	11.2668	1.67054	0.196186	0.462575	0.462575	FALSE
Unnamed Lactobacillus 260	-1.65533	7.77144	2.91534	0.0877409	0.286951	0.286951	FALSE
Unnamed Lactobacillus 261	-1.81798	7.84944	5.58453	0.0181198	0.10053	0.10053	FALSE
Unnamed Lactobacillus 262	-3.73848	7.86839	19.0779	1.25493e-05	0.00724094	0.00724094	TRUE
Unnamed Lactobacillus 263	-1.33568	7.75211	2.0783	0.149406	0.398493	0.398493	FALSE
Unnamed Lactobacillus 264	-2.8166	7.8949	11.5719	0.000669567	0.014034	0.014034	TRUE
Unnamed Lactobacillus 265	-2.57458	7.85522	10.2905	0.0013372	0.0188186	0.0188186	TRUE
Unnamed Lactobacillus 266	-3.52201	7.83455	19.1164	1.22983e-05	0.00724094	0.00724094	TRUE
Unnamed Lactobacillus 267	-1.69682	7.74125	2.85191	0.0912655	0.292377	0.292377	FALSE
Unnamed Lactobacillus 268	-2.21024	7.83061	9.00533	0.00269193	0.0293422	0.0293422	TRUE
Unnamed Lactobacillus 269	-2.69604	7.82043	12.114	0.000500459	0.0130188	0.0130188	TRUE
Unnamed Lactobacillus 27	-1.09789	11.2447	2.19214	0.138716	0.37926	0.37926	FALSE
Unnamed Lactobacillus 270	-3.08721	7.86463	13.7851	0.000204956	0.00893543	0.00893543	TRUE
Unnamed Lactobacillus 271	-2.61516	7.75856	11.3383	0.000759247	0.0147669	0.0147669	TRUE
Unnamed Lactobacillus 272	-2.215	7.80929	8.45258	0.00364526	0.0356494	0.0356494	FALSE
Unnamed Lactobacillus 273	-1.95975	7.80385	5.91467	0.0150153	0.0919472	0.0919472	FALSE
Unnamed Lactobacillus 274	-2.98741	7.75968	13.726	0.000211502	0.00893543	0.00893543	TRUE
Unnamed Lactobacillus 275	-2.38936	7.78627	8.27817	0.00401245	0.0375436	0.0375436	FALSE
Unnamed Lactobacillus 276	-2.73452	7.79975	10.5878	0.00113839	0.0172856	0.0172856	TRUE
Unnamed Lactobacillus 277	-1.99614	7.77547	7.21185	0.00724239	0.0585821	0.0585821	FALSE
Unnamed Lactobacillus 278	-1.9691	7.78956	6.3777	0.0115563	0.0781405	0.0781405	FALSE
Unnamed Lactobacillus 279	-2.20729	7.78064	6.5275	0.0106219	0.0738414	0.0738414	FALSE
Unnamed Lactobacillus 28	-0.758681	11.1989	1.06384	0.302341	0.550668	0.550668	FALSE
Unnamed Lactobacillus 280	-1.91857	7.73108	6.08118	0.013663	0.0870884	0.0870884	FALSE
Unnamed Lactobacillus 281	-1.71222	7.70916	5.2368	0.0221139	0.117782	0.117782	FALSE
Unnamed Lactobacillus 282	-4.24986	7.79192	10.0668	0.00150967	0.0195496	0.0195496	TRUE
Unnamed Lactobacillus 283	-1.79656	7.64697	5.47592	0.0192802	0.105949	0.105949	FALSE
Unnamed Lactobacillus 284	-3.36361	7.79337	4.35215	0.0369624	0.160355	0.160355	FALSE
Unnamed Lactobacillus 285	-1.74576	7.62485	5.09661	0.0239726	0.124241	0.124241	FALSE
Unnamed Lactobacillus 286	-3.91173	7.74082	7.18702	0.0073433	0.0588484	0.0588484	FALSE
Unnamed Lactobacillus 287	-1.98927	7.6199	6.08349	0.0136451	0.0870884	0.0870884	FALSE
Unnamed Lactobacillus 288	-2.00986	7.52722	7.16272	0.00744341	0.0593758	0.0593758	FALSE
Unnamed Lactobacillus 289	-3.87172	7.65823	7.10138	0.00770246	0.0608811	0.0608811	FALSE
Unnamed Lactobacillus 29	-1.15201	11.2089	2.40374	0.121045	0.352078	0.352078	FALSE
Unnamed Lactobacillus 291	-4.4405	7.61699	8.32856	0.00390265	0.0371181	0.0371181	FALSE
Unnamed Lactobacillus 292	-2.78351	7.4533	10.9233	0.000949641	0.0156555	0.0156555	TRUE
Unnamed Lactobacillus 293	-4.87298	7.5402	10.0067	0.00155971	0.0197069	0.0197069	TRUE
Unnamed Lactobacillus 294	-3.67355	7.54629	5.99957	0.0143094	0.0897447	0.0897447	FALSE
Unnamed Lactobacillus 295	-4.15517	7.49932	6.97478	0.00826662	0.0638818	0.0638818	FALSE
Unnamed Lactobacillus 299	-5.12671	7.4527	12.7796	0.000350412	0.0112327	0.0112327	TRUE
Unnamed Lactobacillus 3	-0.798486	11.785	1.14622	0.284342	0.534273	0.534273	FALSE
Unnamed Lactobacillus 30	-1.02232	11.2091	1.87551	0.170845	0.428173	0.428173	FALSE
Unnamed Lactobacillus 301	-4.22686	7.44078	8.60919	0.0033447	0.0337225	0.0337225	TRUE
Unnamed Lactobacillus 31	-1.0463	11.1832	1.93843	0.16384	0.419536	0.419536	FALSE
Unnamed Lactobacillus 310	-3.76062	7.35994	5.08507	0.0241327	0.124581	0.124581	FALSE
Unnamed Lactobacillus 32	-1.104	11.1732	2.11536	0.145828	0.392579	0.392579	FALSE
Unnamed Lactobacillus 323	-3.06787	7.26697	4.29177	0.0382974	0.164091	0.164091	FALSE
Unnamed Lactobacillus 33	-0.784301	11.1708	1.14511	0.284575	0.534273	0.534273	FALSE
Unnamed Lactobacillus 34	-0.881976	11.1618	1.42971	0.231811	0.491746	0.491746	FALSE
Unnamed Lactobacillus 35	-1.20103	11.1486	2.38711	0.122339	0.353538	0.353538	FALSE
Unnamed Lactobacillus 36	-0.946423	11.1743	1.59482	0.206639	0.472514	0.472514	FALSE
Unnamed Lactobacillus 37	-0.97334	11.1241	1.62574	0.202293	0.467516	0.467516	FALSE
Unnamed Lactobacillus 38	-0.910785	11.1191	1.46496	0.226142	0.486276	0.486276	FALSE
Unnamed Lactobacillus 39	-1.05928	11.1199	1.89534	0.168601	0.426055	0.426055	FALSE
Unnamed Lactobacillus 4	-0.900885	11.7606	1.40268	0.236275	0.494549	0.494549	FALSE
Unnamed Lactobacillus 40	-0.970409	11.0958	1.70554	0.191566	0.456749	0.456749	FALSE
Unnamed Lactobacillus 408	1.52872	6.81361	1.50555	0.21982	0.482158	0.482158	FALSE
Unnamed Lactobacillus 41	-1.21832	11.0971	2.61597	0.105793	0.32585	0.32585	FALSE
Unnamed Lactobacillus 42	-0.835235	11.0887	1.22272	0.268828	0.52032	0.52032	FALSE
Unnamed Lactobacillus 43	-0.875521	11.0533	1.37477	0.240994	0.497211	0.497211	FALSE
Unnamed Lactobacillus 44	-1.1105	11.0304	1.94392	0.163244	0.418873	0.418873	FALSE
Unnamed Lactobacillus 45	-0.976826	11.0123	1.77789	0.182409	0.443086	0.443086	FALSE
Unnamed Lactobacillus 46	-1.01357	11.0093	1.90115	0.167949	0.425029	0.425029	FALSE
Unnamed Lactobacillus 47	-1.05634	10.9903	2.02454	0.154776	0.407189	0.407189	FALSE
Unnamed Lactobacillus 48	-1.05751	10.9981	1.96886	0.160569	0.414844	0.414844	FALSE
Unnamed Lactobacillus 49	-1.17883	10.9973	2.37464	0.12332	0.354596	0.354596	FALSE
Unnamed Lactobacillus 5	-0.928938	11.7045	1.46829	0.225616	0.486276	0.486276	FALSE
Unnamed Lactobacillus 50	-1.02648	10.957	1.77709	0.182507	0.443086	0.443086	FALSE
Unnamed Lactobacillus 51	-0.974808	10.9149	1.74036	0.187093	0.449804	0.449804	FALSE
Unnamed Lactobacillus 52	-1.1683	10.9018	2.32093	0.127644	0.363407	0.363407	FALSE
Unnamed Lactobacillus 53	-0.939539	10.9158	1.5727	0.209815	0.476627	0.476627	FALSE
Unnamed Lactobacillus 54	-0.792172	10.8975	1.13959	0.285739	0.535297	0.535297	FALSE
Unnamed Lactobacillus 55	-0.923983	10.8687	1.49862	0.220885	0.482158	0.482158	FALSE
Unnamed Lactobacillus 56	-1.26524	10.8844	2.8011	0.0941998	0.297895	0.297895	FALSE
Unnamed Lactobacillus 57	-1.13408	10.8532	2.06839	0.15038	0.399858	0.399858	FALSE
Unnamed Lactobacillus 58	-0.982737	10.8533	1.51968	0.217668	0.481821	0.481821	FALSE
Unnamed Lactobacillus 59	-0.994343	10.8305	1.67281	0.195882	0.462575	0.462575	FALSE
Unnamed Lactobacillus 6	-0.987694	11.6889	1.66599	0.196796	0.462575	0.462575	FALSE
Unnamed Lactobacillus 60	-1.03117	10.8158	1.99102	0.158234	0.412573	0.412573	FALSE
Unnamed Lactobacillus 61	-0.901447	10.8	1.35822	0.243847	0.498346	0.498346	FALSE
Unnamed Lactobacillus 62	-0.911635	10.7631	1.46632	0.225927	0.486276	0.486276	FALSE
Unnamed Lactobacillus 63	-0.945544	10.7793	1.53688	0.215082	0.480412	0.480412	FALSE
Unnamed Lactobacillus 64	-0.715712	10.7642	0.855902	0.354888	0.591822	0.591822	FALSE
Unnamed Lactobacillus 65	-1.08977	10.7622	2.14811	0.142745	0.387292	0.387292	FALSE
Unnamed Lactobacillus 66	-0.872164	10.7203	1.28273	0.257392	0.505728	0.505728	FALSE
Unnamed Lactobacillus 67	-1.2155	10.7142	2.46292	0.116562	0.346115	0.346115	FALSE
Unnamed Lactobacillus 68	-0.807486	10.6354	1.14752	0.284069	0.534273	0.534273	FALSE
Unnamed Lactobacillus 69	-0.922478	10.6279	1.38162	0.239825	0.496576	0.496576	FALSE
Unnamed Lactobacillus 7	-0.9526	11.6722	1.61104	0.204345	0.469749	0.469749	FALSE
Unnamed Lactobacillus 70	-0.808672	10.6004	1.09594	0.295158	0.544706	0.544706	FALSE
Unnamed Lactobacillus 71	-0.862515	10.482	1.33738	0.247496	0.498969	0.498969	FALSE
Unnamed Lactobacillus 72	-2.76378	8.99978	10.4743	0.00121046	0.0177569	0.0177569	TRUE
Unnamed Lactobacillus 73	-1.86463	8.97309	4.02083	0.0449415	0.182187	0.182187	FALSE
Unnamed Lactobacillus 74	-2.73333	9.07473	12.165	0.000486951	0.0130188	0.0130188	TRUE
Unnamed Lactobacillus 75	-2.42189	8.99512	10.7205	0.00105953	0.0170685	0.0170685	TRUE
Unnamed Lactobacillus 76	-1.49785	8.79925	2.90142	0.0885016	0.287423	0.287423	FALSE
Unnamed Lactobacillus 77	-1.85414	8.77651	3.9691	0.0463425	0.185263	0.185263	FALSE
Unnamed Lactobacillus 78	-1.62259	8.75087	2.99077	0.0837403	0.278758	0.278758	FALSE
Unnamed Lactobacillus 79	-2.05816	8.87893	8.42037	0.00371041	0.0358811	0.0358811	FALSE
Unnamed Lactobacillus 8	-1.16613	11.6494	2.26192	0.13259	0.372016	0.372016	FALSE
Unnamed Lactobacillus 80	-1.84931	8.72756	4.49952	0.0339045	0.154509	0.154509	FALSE
Unnamed Lactobacillus 81	-2.2885	8.71012	6.02057	0.0141401	0.0890056	0.0890056	FALSE
Unnamed Lactobacillus 82	-2.3682	8.81451	9.65507	0.0018883	0.022388	0.022388	TRUE
Unnamed Lactobacillus 83	-1.94317	8.86515	6.51	0.010727	0.0741745	0.0741745	FALSE
Unnamed Lactobacillus 84	-2.25148	8.66826	6.30545	0.0120367	0.0798299	0.0798299	FALSE
Unnamed Lactobacillus 85	-1.77428	8.85163	6.22222	0.0126157	0.0827186	0.0827186	FALSE
Unnamed Lactobacillus 86	-2.08875	8.77794	9.2868	0.00230811	0.0263896	0.0263896	TRUE
Unnamed Lactobacillus 87	-1.43062	8.64602	2.59235	0.107381	0.328985	0.328985	FALSE
Unnamed Lactobacillus 88	-2.71968	8.77903	11.7682	0.000602498	0.0130812	0.0130812	TRUE
Unnamed Lactobacillus 89	-2.46119	8.5874	6.49959	0.0107899	0.0741745	0.0741745	FALSE
Unnamed Lactobacillus 9	-1.10294	11.6247	2.19001	0.138909	0.37926	0.37926	FALSE
Unnamed Lactobacillus 90	-1.93523	8.7217	6.6795	0.0097528	0.0699498	0.0699498	FALSE
Unnamed Lactobacillus 91	-2.71849	8.77726	11.7388	0.000612116	0.0130812	0.0130812	TRUE
Unnamed Lactobacillus 92	-1.71773	8.56996	3.32646	0.0681733	0.24182	0.24182	FALSE
Unnamed Lactobacillus 93	-1.44589	8.58861	2.23302	0.135089	0.375344	0.375344	FALSE
Unnamed Lactobacillus 94	-2.51456	8.70449	11.107	0.000860002	0.0151954	0.0151954	TRUE
Unnamed Lactobacillus 95	-1.96776	8.67913	7.9234	0.00487994	0.0435421	0.0435421	FALSE
Unnamed Lactobacillus 96	-2.47476	8.57157	6.67468	0.00977923	0.0699498	0.0699498	FALSE
Unnamed Lactobacillus 97	-1.68224	8.51898	3.47669	0.0622391	0.228254	0.228254	FALSE
Unnamed Lactobacillus 98	-3.13872	8.62743	16.6128	4.58412e-05	0.00793045	0.00793045	TRUE
Unnamed Lactobacillus 99	-2.04466	8.67204	7.23106	0.0071653	0.0582429	0.0582429	FALSE
Unnamed Streptococcus	-0.786519	8.99401	0.562022	0.453447	0.661346	0.661346	FALSE
Unnamed Streptococcus 1	-0.502357	8.95	0.305013	0.580757	0.740818	0.740818	FALSE
Unnamed Streptococcus 10	-0.673553	8.60822	0.468484	0.493686	0.684751	0.684751	FALSE
Unnamed Streptococcus 11	-0.421371	8.58081	0.22169	0.637755	0.773026	0.773026	FALSE
Unnamed Streptococcus 12	-0.47509	8.5774	0.287924	0.591554	0.747977	0.747977	FALSE
Unnamed Streptococcus 13	-0.637515	8.5846	0.433908	0.510078	0.69131	0.69131	FALSE
Unnamed Streptococcus 14	-0.791568	8.51444	0.700164	0.402729	0.630486	0.630486	FALSE
Unnamed Streptococcus 15	-1.10071	8.47499	1.22974	0.267457	0.519606	0.519606	FALSE
Unnamed Streptococcus 16	-0.744144	8.44982	0.5737	0.448792	0.658649	0.658649	FALSE
Unnamed Streptococcus 17	-0.793305	8.45283	0.640396	0.423567	0.64485	0.64485	FALSE
Unnamed Streptococcus 18	-0.593033	8.44338	0.426831	0.513548	0.691791	0.691791	FALSE
Unnamed Streptococcus 19	-0.782017	8.41737	0.74223	0.388947	0.62324	0.62324	FALSE
Unnamed Streptococcus 2	-0.745182	8.8362	0.666835	0.414157	0.638385	0.638385	FALSE
Unnamed Streptococcus 20	-0.863644	8.41281	0.77141	0.379781	0.616442	0.616442	FALSE
Unnamed Streptococcus 21	-0.864851	8.40546	0.765596	0.381583	0.617886	0.617886	FALSE
Unnamed Streptococcus 22	-0.672846	8.39015	0.478993	0.488879	0.683561	0.683561	FALSE
Unnamed Streptococcus 23	-0.182199	8.4108	0.0536103	0.816896	0.896101	0.896101	FALSE
Unnamed Streptococcus 24	-0.992386	8.41753	1.0951	0.295344	0.544706	0.544706	FALSE
Unnamed Streptococcus 25	-1.04036	8.39805	1.28687	0.256625	0.505728	0.505728	FALSE
Unnamed Streptococcus 26	-0.495554	8.35288	0.320828	0.57111	0.731748	0.731748	FALSE
Unnamed Streptococcus 27	-0.438826	8.33801	0.2118	0.64536	0.776855	0.776855	FALSE
Unnamed Streptococcus 28	-0.900745	8.28133	0.811109	0.367793	0.602887	0.602887	FALSE
Unnamed Streptococcus 29	-0.745003	8.303	0.542732	0.461303	0.665918	0.665918	FALSE
Unnamed Streptococcus 3	-0.827637	8.74152	0.715258	0.397704	0.62771	0.62771	FALSE
Unnamed Streptococcus 30	-0.964288	8.29695	0.93275	0.334149	0.576295	0.576295	FALSE
Unnamed Streptococcus 31	-0.524754	8.29284	0.326995	0.567434	0.728116	0.728116	FALSE
Unnamed Streptococcus 32	-0.490563	8.27516	0.221388	0.637984	0.773026	0.773026	FALSE
Unnamed Streptococcus 33	-0.901527	8.27558	0.755271	0.384813	0.621372	0.621372	FALSE
Unnamed Streptococcus 34	-0.371016	8.25809	0.167784	0.682089	0.799388	0.799388	FALSE
Unnamed Streptococcus 35	-0.466884	8.26955	0.254945	0.613615	0.763901	0.763901	FALSE
Unnamed Streptococcus 36	-0.650692	8.24798	0.498019	0.480372	0.680457	0.680457	FALSE
Unnamed Streptococcus 37	-0.710014	8.22004	0.587104	0.443541	0.655653	0.655653	FALSE
Unnamed Streptococcus 38	-0.754732	8.20179	0.554353	0.456544	0.661689	0.661689	FALSE
Unnamed Streptococcus 39	-0.580371	8.19499	0.405271	0.52438	0.699847	0.699847	FALSE
Unnamed Streptococcus 4	-0.844818	8.72281	0.714955	0.397804	0.62771	0.62771	FALSE
Unnamed Streptococcus 40	-0.381832	8.16098	0.223408	0.636455	0.773026	0.773026	FALSE
Unnamed Streptococcus 41	-0.927166	8.17787	0.780992	0.376838	0.613482	0.613482	FALSE
Unnamed Streptococcus 42	-1.03484	8.15639	1.00344	0.316479	0.563427	0.563427	FALSE
Unnamed Streptococcus 43	-0.567469	8.14118	0.371569	0.54215	0.711495	0.711495	FALSE
Unnamed Streptococcus 44	-0.778517	8.13509	0.594357	0.440739	0.655094	0.655094	FALSE
Unnamed Streptococcus 45	-0.801892	8.10966	0.651074	0.419729	0.641913	0.641913	FALSE
Unnamed Streptococcus 46	-0.495189	8.13541	0.259641	0.610367	0.762298	0.762298	FALSE
Unnamed Streptococcus 47	-0.223769	8.10494	0.0774869	0.780732	0.871902	0.871902	FALSE
Unnamed Streptococcus 48	-0.364792	8.06337	0.155602	0.693238	0.806448	0.806448	FALSE
Unnamed Streptococcus 49	-0.586452	8.07381	0.432072	0.510974	0.69131	0.69131	FALSE
Unnamed Streptococcus 5	-0.59463	8.7137	0.428824	0.512567	0.691759	0.691759	FALSE
Unnamed Streptococcus 50	-0.673015	8.05631	0.448294	0.503146	0.690595	0.690595	FALSE
Unnamed Streptococcus 51	-0.656123	8.04747	0.553728	0.456799	0.661689	0.661689	FALSE
Unnamed Streptococcus 52	-0.592863	8.044	0.434906	0.509592	0.69131	0.69131	FALSE
Unnamed Streptococcus 53	-1.17809	8.06355	1.29229	0.255626	0.505702	0.505702	FALSE
Unnamed Streptococcus 54	-0.755071	8.05107	0.662234	0.415772	0.639167	0.639167	FALSE
Unnamed Streptococcus 55	-0.715455	8.04499	0.607587	0.435698	0.651289	0.651289	FALSE
Unnamed Streptococcus 56	-0.377847	8.03848	0.210593	0.646303	0.777256	0.777256	FALSE
Unnamed Streptococcus 57	-0.0398866	8.01698	0.00597615	0.93838	0.971706	0.971706	FALSE
Unnamed Streptococcus 58	-0.678112	8.04973	0.52298	0.469573	0.670653	0.670653	FALSE
Unnamed Streptococcus 59	-0.468268	8.02667	0.273036	0.601303	0.755961	0.755961	FALSE
Unnamed Streptococcus 6	-0.774978	8.67071	0.739161	0.38993	0.62324	0.62324	FALSE
Unnamed Streptococcus 60	-0.38753	7.98363	0.198627	0.655832	0.782388	0.782388	FALSE
Unnamed Streptococcus 61	-0.394837	7.97032	0.21194	0.645251	0.776855	0.776855	FALSE
Unnamed Streptococcus 62	-0.636912	7.98064	0.483048	0.487045	0.681769	0.681769	FALSE
Unnamed Streptococcus 63	-0.87512	7.9524	0.830849	0.362027	0.600386	0.600386	FALSE
Unnamed Streptococcus 64	-0.42217	7.92529	0.25474	0.613757	0.763901	0.763901	FALSE
Unnamed Streptococcus 65	-0.789345	7.88934	0.72371	0.39493	0.626483	0.626483	FALSE
Unnamed Streptococcus 66	-0.328601	7.8935	0.115278	0.734214	0.836134	0.836134	FALSE
Unnamed Streptococcus 67	-0.737042	7.88073	0.649819	0.420177	0.641913	0.641913	FALSE
Unnamed Streptococcus 68	-0.726983	7.85096	0.605012	0.436672	0.65162	0.65162	FALSE
Unnamed Streptococcus 69	-0.59112	7.82511	0.380714	0.537221	0.707171	0.707171	FALSE
Unnamed Streptococcus 7	-0.950222	8.66556	0.957478	0.327823	0.573194	0.573194	FALSE
Unnamed Streptococcus 70	-1.08803	7.6647	0.936635	0.333145	0.576295	0.576295	FALSE
Unnamed Streptococcus 71	-1.80273	7.30649	2.35512	0.124873	0.357872	0.357872	FALSE
Unnamed Streptococcus 73	0.0385332	7.23222	7.16995e-05	0.993244	0.998435	0.998435	FALSE
Unnamed Streptococcus 74	0.598816	7.23075	0.414687	0.5196	0.694349	0.694349	FALSE
Unnamed Streptococcus 8	-0.410486	8.65232	0.231103	0.630707	0.770682	0.770682	FALSE
Unnamed Streptococcus 85	0.543324	7.01958	0.302417	0.582371	0.741936	0.741936	FALSE
Unnamed Streptococcus 9	-0.548464	8.64962	0.373965	0.540851	0.710328	0.710328	FALSE
Unnamed Streptococcaceae	-1.89433	7.57917	2.84534	0.0916392	0.292377	0.292377	FALSE
Unnamed Streptococcaceae 1	-3.09134	7.53026	8.42094	0.00370923	0.0358811	0.0358811	FALSE
Unnamed Streptococcaceae 10	-1.77476	7.24036	2.40481	0.120963	0.352078	0.352078	FALSE
Unnamed Streptococcaceae 12	-2.48543	7.25771	4.78615	0.0286896	0.139499	0.139499	FALSE
Unnamed Streptococcaceae 13	-2.34105	7.22891	4.46058	0.0346858	0.156517	0.156517	FALSE
Unnamed Streptococcaceae 14	-1.55414	7.22589	0.48991	0.483967	0.681769	0.681769	FALSE
Unnamed Streptococcaceae 15	-2.85674	7.1963	7.03942	0.00797347	0.0624528	0.0624528	FALSE
Unnamed Streptococcaceae 17	-2.65126	7.14751	7.56846	0.00593986	0.0506498	0.0506498	FALSE
Unnamed Streptococcaceae 19	-1.93016	7.14175	1.18079	0.277196	0.528443	0.528443	FALSE
Unnamed Streptococcaceae 2	-2.63144	7.48085	5.64503	0.0175049	0.0996744	0.0996744	FALSE
Unnamed Streptococcaceae 20	-1.24781	7.11757	1.43954	0.230213	0.490762	0.490762	FALSE
Unnamed Streptococcaceae 25	-2.13833	7.08871	3.22191	0.0726588	0.25317	0.25317	FALSE
Unnamed Streptococcaceae 3	-2.08032	7.39901	3.51015	0.0609939	0.226567	0.226567	FALSE
Unnamed Streptococcaceae 4	-1.63717	7.37284	2.61943	0.105562	0.32585	0.32585	FALSE
Unnamed Streptococcaceae 5	-2.14421	7.33442	3.22122	0.0726894	0.25317	0.25317	FALSE
Unnamed Streptococcaceae 6	0.0443571	7.33217	0.32435	0.569005	0.729591	0.729591	FALSE
Unnamed Streptococcaceae 7	-2.75566	7.29889	5.65072	0.0174482	0.0996744	0.0996744	FALSE
Unnamed Streptococcaceae 8	-1.76608	7.28389	2.39655	0.121603	0.352078	0.352078	FALSE
Unnamed Clostridium sensu stricto 1	0.416058	10.6263	3.54195	0.0598352	0.22317	0.22317	FALSE
Unnamed Clostridium sensu stricto 1 1	0.266619	10.6145	1.00739	0.315529	0.562492	0.562492	FALSE
Unnamed Clostridium sensu stricto 1 10	0.26956	10.1748	1.54181	0.214349	0.480412	0.480412	FALSE
Unnamed Clostridium sensu stricto 1 100	0.0139534	8.2641	0.00291068	0.956974	0.982516	0.982516	FALSE
Unnamed Clostridium sensu stricto 1 101	0.127668	8.26351	0.271363	0.602419	0.756155	0.756155	FALSE
Unnamed Clostridium sensu stricto 1 102	0.0550336	8.22673	0.0692584	0.79242	0.878718	0.878718	FALSE
Unnamed Clostridium sensu stricto 1 103	-0.0960495	8.25345	0.190639	0.662385	0.785873	0.785873	FALSE
Unnamed Clostridium sensu stricto 1 104	0.229589	8.22727	1.07037	0.300862	0.549358	0.549358	FALSE
Unnamed Clostridium sensu stricto 1 105	-0.0537687	8.17166	0.0385189	0.844405	0.914112	0.914112	FALSE
Unnamed Clostridium sensu stricto 1 106	0.0700729	8.18981	0.0674999	0.795012	0.880465	0.880465	FALSE
Unnamed Clostridium sensu stricto 1 107	-0.0168376	8.2204	0.00444411	0.946849	0.975338	0.975338	FALSE
Unnamed Clostridium sensu stricto 1 108	-0.142602	8.17699	0.356762	0.55031	0.717936	0.717936	FALSE
Unnamed Clostridium sensu stricto 1 109	0.231227	8.18317	1.21126	0.271082	0.521381	0.521381	FALSE
Unnamed Clostridium sensu stricto 1 11	0.360516	10.139	3.08116	0.0792038	0.268373	0.268373	FALSE
Unnamed Clostridium sensu stricto 1 110	0.0787321	8.21353	0.0939715	0.759188	0.859486	0.859486	FALSE
Unnamed Clostridium sensu stricto 1 111	-0.165353	8.17998	0.461314	0.497011	0.688141	0.688141	FALSE
Unnamed Clostridium sensu stricto 1 112	-0.142316	8.15942	0.337239	0.561427	0.723469	0.723469	FALSE
Unnamed Clostridium sensu stricto 1 113	0.0101302	8.16459	0.00202398	0.964116	0.985322	0.985322	FALSE
Unnamed Clostridium sensu stricto 1 114	-0.203384	8.12841	0.760383	0.383209	0.619939	0.619939	FALSE
Unnamed Clostridium sensu stricto 1 115	-0.0614747	8.14605	0.0663239	0.796766	0.880717	0.880717	FALSE
Unnamed Clostridium sensu stricto 1 116	0.133197	8.0929	0.338263	0.560834	0.723469	0.723469	FALSE
Unnamed Clostridium sensu stricto 1 117	0.365084	8.10892	2.44395	0.117978	0.347245	0.347245	FALSE
Unnamed Clostridium sensu stricto 1 118	0.27751	8.08074	1.33511	0.247899	0.498969	0.498969	FALSE
Unnamed Clostridium sensu stricto 1 119	-0.058947	8.07841	0.0468047	0.82872	0.904414	0.904414	FALSE
Unnamed Clostridium sensu stricto 1 12	0.346347	10.1075	2.36062	0.124433	0.357203	0.357203	FALSE
Unnamed Clostridium sensu stricto 1 120	-0.0697951	8.06985	0.067126	0.795568	0.880465	0.880465	FALSE
Unnamed Clostridium sensu stricto 1 121	-0.000768767	8.06076	9.7409e-06	0.99751	0.998664	0.998664	FALSE
Unnamed Clostridium sensu stricto 1 122	-0.153855	8.0457	0.339282	0.560244	0.723469	0.723469	FALSE
Unnamed Clostridium sensu stricto 1 123	0.0898864	8.00628	0.12422	0.724502	0.828344	0.828344	FALSE
Unnamed Clostridium sensu stricto 1 124	-0.0745234	8.02728	0.0780578	0.779947	0.871902	0.871902	FALSE
Unnamed Clostridium sensu stricto 1 125	0.298198	8.00255	1.40935	0.235164	0.493649	0.493649	FALSE
Unnamed Clostridium sensu stricto 1 126	0.0478242	7.9742	0.0369871	0.847491	0.916307	0.916307	FALSE
Unnamed Clostridium sensu stricto 1 127	0.011181	7.97226	0.00196295	0.964661	0.985322	0.985322	FALSE
Unnamed Clostridium sensu stricto 1 128	-0.0774669	7.96972	0.0930922	0.760282	0.859601	0.859601	FALSE
Unnamed Clostridium sensu stricto 1 129	0.086317	7.95207	0.121708	0.72719	0.829895	0.829895	FALSE
Unnamed Clostridium sensu stricto 1 13	0.288314	10.0901	1.87483	0.170923	0.428173	0.428173	FALSE
Unnamed Clostridium sensu stricto 1 130	0.111488	7.9456	0.218813	0.639946	0.773026	0.773026	FALSE
Unnamed Clostridium sensu stricto 1 131	0.000246259	7.9215	1.45509e-05	0.996956	0.998664	0.998664	FALSE
Unnamed Clostridium sensu stricto 1 132	0.245134	7.91858	0.965554	0.325792	0.571373	0.571373	FALSE
Unnamed Clostridium sensu stricto 1 133	-0.121802	7.91989	0.204562	0.651063	0.778846	0.778846	FALSE
Unnamed Clostridium sensu stricto 1 134	-0.0215121	7.91815	0.00556046	0.940558	0.971826	0.971826	FALSE
Unnamed Clostridium sensu stricto 1 135	-0.30306	7.89413	1.31858	0.250846	0.502349	0.502349	FALSE
Unnamed Clostridium sensu stricto 1 136	0.137048	7.87411	0.334895	0.562791	0.723469	0.723469	FALSE
Unnamed Clostridium sensu stricto 1 137	0.253526	7.88137	1.1341	0.286903	0.536895	0.536895	FALSE
Unnamed Clostridium sensu stricto 1 138	-0.00910697	7.82913	0.00137343	0.970437	0.987652	0.987652	FALSE
Unnamed Clostridium sensu stricto 1 139	0.591327	7.79068	4.36207	0.0367476	0.160355	0.160355	FALSE
Unnamed Clostridium sensu stricto 1 14	0.247495	10.0775	1.55298	0.212696	0.480412	0.480412	FALSE
Unnamed Clostridium sensu stricto 1 140	0.10782	7.76306	0.1695	0.680556	0.798132	0.798132	FALSE
Unnamed Clostridium sensu stricto 1 141	0.239273	7.73433	0.92573	0.335975	0.576295	0.576295	FALSE
Unnamed Clostridium sensu stricto 1 142	-0.163336	7.64352	0.301232	0.583111	0.741972	0.741972	FALSE
Unnamed Clostridium sensu stricto 1 143	0.361639	7.71355	2.12784	0.144645	0.390609	0.390609	FALSE
Unnamed Clostridium sensu stricto 1 144	0.444992	7.6944	3.49582	0.0615239	0.227075	0.227075	FALSE
Unnamed Clostridium sensu stricto 1 145	0.275709	7.64197	1.10727	0.292676	0.541952	0.541952	FALSE
Unnamed Clostridium sensu stricto 1 146	0.219127	7.6637	0.89204	0.344925	0.583071	0.583071	FALSE
Unnamed Clostridium sensu stricto 1 147	0.105443	7.60089	0.154315	0.694445	0.80731	0.80731	FALSE
Unnamed Clostridium sensu stricto 1 148	0.269729	7.60488	1.15668	0.282154	0.533197	0.533197	FALSE
Unnamed Clostridium sensu stricto 1 149	0.302586	7.54335	1.35001	0.245276	0.498969	0.498969	FALSE
Unnamed Clostridium sensu stricto 1 15	0.386964	10.0789	3.94574	0.0469901	0.186559	0.186559	FALSE
Unnamed Clostridium sensu stricto 1 150	-0.108833	7.59058	0.1423	0.706005	0.815818	0.815818	FALSE
Unnamed Clostridium sensu stricto 1 151	0.282069	7.49677	1.15708	0.282072	0.533197	0.533197	FALSE
Unnamed Clostridium sensu stricto 1 152	0.207202	7.53363	0.618668	0.431543	0.64913	0.64913	FALSE
Unnamed Clostridium sensu stricto 1 153	0.382897	7.50167	2.33374	0.126597	0.361616	0.361616	FALSE
Unnamed Clostridium sensu stricto 1 154	0.377388	7.5157	1.63738	0.200685	0.466249	0.466249	FALSE
Unnamed Clostridium sensu stricto 1 155	0.482496	7.44457	2.84565	0.0916213	0.292377	0.292377	FALSE
Unnamed Clostridium sensu stricto 1 156	0.14485	7.42377	0.273245	0.601163	0.755961	0.755961	FALSE
Unnamed Clostridium sensu stricto 1 157	0.187485	7.36694	0.559383	0.454509	0.661689	0.661689	FALSE
Unnamed Clostridium sensu stricto 1 158	0.503058	7.37306	3.78245	0.0517928	0.201875	0.201875	FALSE
Unnamed Clostridium sensu stricto 1 159	0.551799	7.35648	3.86907	0.0491837	0.194377	0.194377	FALSE
Unnamed Clostridium sensu stricto 1 16	0.485422	10.0432	5.16533	0.0230421	0.12187	0.12187	FALSE
Unnamed Clostridium sensu stricto 1 160	0.104663	7.3655	0.143767	0.704564	0.815241	0.815241	FALSE
Unnamed Clostridium sensu stricto 1 162	0.425722	7.32186	1.98031	0.159357	0.412573	0.412573	FALSE
Unnamed Clostridium sensu stricto 1 164	0.533014	7.29099	3.44732	0.0633542	0.230912	0.230912	FALSE
Unnamed Clostridium sensu stricto 1 165	0.314855	7.30642	1.14918	0.28372	0.534273	0.534273	FALSE
Unnamed Clostridium sensu stricto 1 166	0.722545	7.251	7.30551	0.00687435	0.0569354	0.0569354	FALSE
Unnamed Clostridium sensu stricto 1 167	0.593053	7.24959	3.72547	0.0535887	0.206031	0.206031	FALSE
Unnamed Clostridium sensu stricto 1 169	0.2126	7.22845	0.435222	0.509438	0.69131	0.69131	FALSE
Unnamed Clostridium sensu stricto 1 17	0.327497	10.0135	2.23928	0.134544	0.375033	0.375033	FALSE
Unnamed Clostridium sensu stricto 1 170	0.352882	7.23666	1.40062	0.23662	0.494566	0.494566	FALSE
Unnamed Clostridium sensu stricto 1 18	0.327178	10.008	2.26757	0.132107	0.372016	0.372016	FALSE
Unnamed Clostridium sensu stricto 1 19	0.342536	9.98461	2.84103	0.091885	0.292377	0.292377	FALSE
Unnamed Clostridium sensu stricto 1 2	0.24932	10.5169	1.14351	0.284912	0.534326	0.534326	FALSE
Unnamed Clostridium sensu stricto 1 20	0.36716	9.91282	3.28059	0.0701039	0.246646	0.246646	FALSE
Unnamed Clostridium sensu stricto 1 21	0.352201	9.9155	3.14609	0.0761091	0.261399	0.261399	FALSE
Unnamed Clostridium sensu stricto 1 22	0.392994	9.91779	3.95051	0.0468571	0.186459	0.186459	FALSE
Unnamed Clostridium sensu stricto 1 23	0.317346	9.88627	2.38144	0.122785	0.354234	0.354234	FALSE
Unnamed Clostridium sensu stricto 1 24	0.326012	9.87813	2.26275	0.132519	0.372016	0.372016	FALSE
Unnamed Clostridium sensu stricto 1 25	0.456412	9.86353	4.36941	0.0365897	0.160355	0.160355	FALSE
Unnamed Clostridium sensu stricto 1 26	0.467938	9.87349	5.09791	0.0239546	0.124241	0.124241	FALSE
Unnamed Clostridium sensu stricto 1 27	0.314935	9.83232	2.21758	0.136447	0.377596	0.377596	FALSE
Unnamed Clostridium sensu stricto 1 28	0.455827	9.8023	4.48077	0.0342783	0.155737	0.155737	FALSE
Unnamed Clostridium sensu stricto 1 29	0.454497	9.79585	4.29523	0.0382194	0.164091	0.164091	FALSE
Unnamed Clostridium sensu stricto 1 3	0.475963	10.3874	4.66121	0.0308514	0.145163	0.145163	FALSE
Unnamed Clostridium sensu stricto 1 30	0.500495	9.8044	5.96906	0.0145591	0.0901415	0.0901415	FALSE
Unnamed Clostridium sensu stricto 1 31	0.502464	9.77197	6.16782	0.0130095	0.0846596	0.0846596	FALSE
Unnamed Clostridium sensu stricto 1 32	0.259845	9.77258	1.58623	0.207865	0.473441	0.473441	FALSE
Unnamed Clostridium sensu stricto 1 33	0.447238	9.73844	4.73044	0.0296333	0.142487	0.142487	FALSE
Unnamed Clostridium sensu stricto 1 34	0.260082	9.72421	1.41675	0.233939	0.493649	0.493649	FALSE
Unnamed Clostridium sensu stricto 1 35	0.311101	9.7354	2.48663	0.114817	0.342672	0.342672	FALSE
Unnamed Clostridium sensu stricto 1 36	0.346155	9.70881	2.5055	0.113449	0.340939	0.340939	FALSE
Unnamed Clostridium sensu stricto 1 37	0.291472	9.71354	2.2182	0.136392	0.377596	0.377596	FALSE
Unnamed Clostridium sensu stricto 1 38	0.286463	9.68306	1.64418	0.199753	0.466249	0.466249	FALSE
Unnamed Clostridium sensu stricto 1 39	0.547323	9.69881	7.78768	0.00526037	0.0462218	0.0462218	FALSE
Unnamed Clostridium sensu stricto 1 4	0.402783	10.3448	3.5466	0.0596675	0.223077	0.223077	FALSE
Unnamed Clostridium sensu stricto 1 40	0.271999	9.67121	1.5161	0.218211	0.482158	0.482158	FALSE
Unnamed Clostridium sensu stricto 1 41	0.277124	9.65736	1.91656	0.166236	0.423168	0.423168	FALSE
Unnamed Clostridium sensu stricto 1 42	0.266465	9.64359	1.43415	0.231089	0.491099	0.491099	FALSE
Unnamed Clostridium sensu stricto 1 43	0.350523	9.65432	2.62348	0.105293	0.32585	0.32585	FALSE
Unnamed Clostridium sensu stricto 1 44	0.45451	9.63726	4.21459	0.0400777	0.168385	0.168385	FALSE
Unnamed Clostridium sensu stricto 1 45	0.326257	9.61844	2.65049	0.103518	0.321705	0.321705	FALSE
Unnamed Clostridium sensu stricto 1 46	0.485895	9.59746	5.86337	0.0154592	0.0929162	0.0929162	FALSE
Unnamed Clostridium sensu stricto 1 47	0.254643	9.54217	1.34566	0.246038	0.498969	0.498969	FALSE
Unnamed Clostridium sensu stricto 1 48	0.215223	9.54635	1.22257	0.268857	0.52032	0.52032	FALSE
Unnamed Clostridium sensu stricto 1 49	0.3327	9.52665	2.20808	0.13729	0.377819	0.377819	FALSE
Unnamed Clostridium sensu stricto 1 5	0.404946	10.3205	3.18865	0.0741514	0.2562	0.2562	FALSE
Unnamed Clostridium sensu stricto 1 50	0.484103	9.52926	5.86644	0.0154323	0.0929162	0.0929162	FALSE
Unnamed Clostridium sensu stricto 1 51	0.356882	9.52297	2.76489	0.0963535	0.303803	0.303803	FALSE
Unnamed Clostridium sensu stricto 1 52	0.285023	9.51036	1.92153	0.165689	0.423019	0.423019	FALSE
Unnamed Clostridium sensu stricto 1 53	0.436872	9.45097	4.07325	0.0435674	0.177866	0.177866	FALSE
Unnamed Clostridium sensu stricto 1 54	0.409719	9.4875	4.25749	0.0390776	0.165114	0.165114	FALSE
Unnamed Clostridium sensu stricto 1 55	0.44527	9.4602	4.60544	0.0318706	0.149387	0.149387	FALSE
Unnamed Clostridium sensu stricto 1 56	0.193962	9.45159	0.746953	0.387443	0.622714	0.622714	FALSE
Unnamed Clostridium sensu stricto 1 57	0.35551	9.46268	2.90705	0.0881929	0.286958	0.286958	FALSE
Unnamed Clostridium sensu stricto 1 58	0.332027	9.42699	2.86596	0.0904718	0.290976	0.290976	FALSE
Unnamed Clostridium sensu stricto 1 59	0.439673	9.39165	4.181	0.0408796	0.170103	0.170103	FALSE
Unnamed Clostridium sensu stricto 1 6	0.473556	10.2834	4.86139	0.0274642	0.135443	0.135443	FALSE
Unnamed Clostridium sensu stricto 1 60	0.665901	9.36976	8.93529	0.00279713	0.0298879	0.0298879	TRUE
Unnamed Clostridium sensu stricto 1 61	0.354236	9.36894	2.55144	0.110194	0.332377	0.332377	FALSE
Unnamed Clostridium sensu stricto 1 62	0.196197	9.33324	0.68672	0.407282	0.632459	0.632459	FALSE
Unnamed Clostridium sensu stricto 1 63	0.220896	9.36173	1.04575	0.306489	0.55437	0.55437	FALSE
Unnamed Clostridium sensu stricto 1 64	0.495893	9.33757	4.94647	0.026144	0.131556	0.131556	FALSE
Unnamed Clostridium sensu stricto 1 65	0.428739	9.32275	4.29443	0.0382375	0.164091	0.164091	FALSE
Unnamed Clostridium sensu stricto 1 66	0.401738	9.30184	3.55014	0.0595404	0.223077	0.223077	FALSE
Unnamed Clostridium sensu stricto 1 67	0.247667	9.2951	1.21468	0.270408	0.521226	0.521226	FALSE
Unnamed Clostridium sensu stricto 1 68	0.337989	9.20662	2.55112	0.110216	0.332377	0.332377	FALSE
Unnamed Clostridium sensu stricto 1 69	0.322559	9.16439	2.21441	0.136727	0.377596	0.377596	FALSE
Unnamed Clostridium sensu stricto 1 7	0.3419	10.2299	2.32531	0.127285	0.362983	0.362983	FALSE
Unnamed Clostridium sensu stricto 1 70	0.413138	9.13532	3.82102	0.0506133	0.198216	0.198216	FALSE
Unnamed Clostridium sensu stricto 1 71	0.17385	9.00197	0.723748	0.394917	0.626483	0.626483	FALSE
Unnamed Clostridium sensu stricto 1 72	0.0981698	8.88562	0.189011	0.663741	0.786942	0.786942	FALSE
Unnamed Clostridium sensu stricto 1 73	0.0635057	8.82838	0.0736741	0.786061	0.874467	0.874467	FALSE
Unnamed Clostridium sensu stricto 1 74	0.00914761	8.75933	0.00182028	0.965969	0.985322	0.985322	FALSE
Unnamed Clostridium sensu stricto 1 75	0.03276	8.7485	0.0183697	0.892189	0.949219	0.949219	FALSE
Unnamed Clostridium sensu stricto 1 76	-0.150557	8.72284	0.45516	0.499895	0.690014	0.690014	FALSE
Unnamed Clostridium sensu stricto 1 77	0.0635433	8.69875	0.0815202	0.775248	0.869704	0.869704	FALSE
Unnamed Clostridium sensu stricto 1 78	0.178187	8.6719	0.616573	0.432324	0.64913	0.64913	FALSE
Unnamed Clostridium sensu stricto 1 79	0.105019	8.66103	0.230702	0.631004	0.770682	0.770682	FALSE
Unnamed Clostridium sensu stricto 1 8	0.408845	10.1863	3.39067	0.0655664	0.235957	0.235957	FALSE
Unnamed Clostridium sensu stricto 1 80	0.125513	8.61207	0.292776	0.588447	0.74586	0.74586	FALSE
Unnamed Clostridium sensu stricto 1 81	0.198233	8.59522	0.730023	0.392876	0.626214	0.626214	FALSE
Unnamed Clostridium sensu stricto 1 82	0.124193	8.59485	0.266513	0.60568	0.758816	0.758816	FALSE
Unnamed Clostridium sensu stricto 1 83	-0.120942	8.60083	0.270773	0.602814	0.756155	0.756155	FALSE
Unnamed Clostridium sensu stricto 1 84	0.102175	8.5855	0.162467	0.686895	0.802847	0.802847	FALSE
Unnamed Clostridium sensu stricto 1 85	0.262132	8.58448	1.33511	0.247899	0.498969	0.498969	FALSE
Unnamed Clostridium sensu stricto 1 86	0.192113	8.49978	0.757559	0.384093	0.62079	0.62079	FALSE
Unnamed Clostridium sensu stricto 1 87	0.0361465	8.50773	0.0266426	0.870341	0.931731	0.931731	FALSE
Unnamed Clostridium sensu stricto 1 88	0.263801	8.4525	1.35584	0.24426	0.498601	0.498601	FALSE
Unnamed Clostridium sensu stricto 1 89	-0.00327729	8.48627	0.000192045	0.988943	0.996082	0.996082	FALSE
Unnamed Clostridium sensu stricto 1 9	0.411768	10.1867	3.53876	0.0599502	0.22317	0.22317	FALSE
Unnamed Clostridium sensu stricto 1 90	0.122963	8.45016	0.232858	0.629413	0.770563	0.770563	FALSE
Unnamed Clostridium sensu stricto 1 91	0.0574745	8.40826	0.0668163	0.79603	0.880465	0.880465	FALSE
Unnamed Clostridium sensu stricto 1 92	0.307744	8.43275	1.40969	0.235108	0.493649	0.493649	FALSE
Unnamed Clostridium sensu stricto 1 93	0.181284	8.40237	0.504487	0.477535	0.678108	0.678108	FALSE
Unnamed Clostridium sensu stricto 1 94	-0.0043208	8.41528	0.000312008	0.985907	0.995686	0.995686	FALSE
Unnamed Clostridium sensu stricto 1 95	0.0780894	8.4294	0.101115	0.750496	0.851316	0.851316	FALSE
Unnamed Clostridium sensu stricto 1 96	0.0920827	8.33592	0.129167	0.719298	0.824572	0.824572	FALSE
Unnamed Clostridium sensu stricto 1 97	0.150632	8.29592	0.380798	0.537176	0.707171	0.707171	FALSE
Unnamed Clostridium sensu stricto 1 98	0.166139	8.29381	0.474305	0.491013	0.684335	0.684335	FALSE
Unnamed Clostridium sensu stricto 1 99	0.149344	8.26923	0.433566	0.510244	0.69131	0.69131	FALSE
Unnamed Clostridiaceae	0.121066	10.4982	0.255909	0.612945	0.763901	0.763901	FALSE
Unnamed Clostridiaceae 1	0.11883	10.4141	0.21923	0.639627	0.773026	0.773026	FALSE
Unnamed Clostridiaceae 11	0.432231	7.21556	2.3967	0.121591	0.352078	0.352078	FALSE
Unnamed Clostridiaceae 2	0.179827	8.99382	0.648847	0.420525	0.641913	0.641913	FALSE
Unnamed Clostridiaceae 3	0.157036	8.21519	0.505676	0.477017	0.677928	0.677928	FALSE
Unnamed Clostridiaceae 4	0.419327	7.80096	3.3864	0.0657365	0.236078	0.236078	FALSE
Unnamed Clostridiaceae 5	0.178624	7.50507	0.428503	0.512725	0.691759	0.691759	FALSE
Unnamed Clostridiaceae 6	0.227729	7.43563	0.687401	0.40705	0.632459	0.632459	FALSE
Unnamed Clostridiaceae 7	0.732996	7.36187	6.83099	0.00895897	0.0671341	0.0671341	FALSE
Unnamed Clostridiaceae 8	0.457908	7.33816	2.61669	0.105745	0.32585	0.32585	FALSE
Unnamed Lachnospiraceae UCG-007	0.410382	7.79289	2.19641	0.138333	0.37926	0.37926	FALSE
Unnamed Lachnospiraceae UCG-007 1	0.35566	7.77792	1.71361	0.190517	0.455792	0.455792	FALSE
Unnamed Lachnospiraceae UCG-007 10	-0.286552	7.39115	0.730288	0.39279	0.626214	0.626214	FALSE
Unnamed Lachnospiraceae UCG-007 11	0.358981	7.39261	1.5201	0.217605	0.481821	0.481821	FALSE
Unnamed Lachnospiraceae UCG-007 12	0.265829	7.37448	0.819428	0.365347	0.602876	0.602876	FALSE
Unnamed Lachnospiraceae UCG-007 13	-0.0352732	7.3244	0.0111999	0.915718	0.960048	0.960048	FALSE
Unnamed Lachnospiraceae UCG-007 14	0.147955	7.32388	0.250175	0.616952	0.764953	0.764953	FALSE
Unnamed Lachnospiraceae UCG-007 15	0.282199	7.32427	0.937034	0.333042	0.576295	0.576295	FALSE
Unnamed Lachnospiraceae UCG-007 16	0.311948	7.2906	1.02977	0.310212	0.558769	0.558769	FALSE
Unnamed Lachnospiraceae UCG-007 17	0.234987	7.31899	0.654403	0.418543	0.641913	0.641913	FALSE
Unnamed Lachnospiraceae UCG-007 18	0.381977	7.30903	1.4436	0.229557	0.490137	0.490137	FALSE
Unnamed Lachnospiraceae UCG-007 19	0.355926	7.29171	1.34787	0.245652	0.498969	0.498969	FALSE
Unnamed Lachnospiraceae UCG-007 2	0.342754	7.54594	1.30522	0.253261	0.503217	0.503217	FALSE
Unnamed Lachnospiraceae UCG-007 20	0.268401	7.1927	0.602171	0.437751	0.652667	0.652667	FALSE
Unnamed Lachnospiraceae UCG-007 21	-0.244107	7.23264	0.600091	0.438543	0.653286	0.653286	FALSE
Unnamed Lachnospiraceae UCG-007 24	0.233858	7.20966	0.47323	0.491505	0.684405	0.684405	FALSE
Unnamed Lachnospiraceae UCG-007 25	0.47151	7.15971	1.91864	0.166007	0.423168	0.423168	FALSE
Unnamed Lachnospiraceae UCG-007 27	0.160543	7.13843	0.193279	0.660201	0.785307	0.785307	FALSE
Unnamed Lachnospiraceae UCG-007 3	0.511765	7.5382	3.48123	0.0620685	0.228112	0.228112	FALSE
Unnamed Lachnospiraceae UCG-007 34	0.259008	7.14551	0.539002	0.462847	0.665918	0.665918	FALSE
Unnamed Lachnospiraceae UCG-007 35	0.23634	7.1264	0.517414	0.471947	0.673487	0.673487	FALSE
Unnamed Lachnospiraceae UCG-007 4	0.177258	7.54156	0.380867	0.53714	0.707171	0.707171	FALSE
Unnamed Lachnospiraceae UCG-007 49	0.905307	6.98617	6.0562	0.0138576	0.0878663	0.0878663	FALSE
Unnamed Lachnospiraceae UCG-007 5	0.375859	7.44582	1.45853	0.227164	0.487262	0.487262	FALSE
Unnamed Lachnospiraceae UCG-007 6	0.0558587	7.44267	0.0365127	0.848461	0.916782	0.916782	FALSE
Unnamed Lachnospiraceae UCG-007 7	-0.12333	7.44544	0.15831	0.690717	0.805139	0.805139	FALSE
Unnamed Lachnospiraceae UCG-007 8	0.48029	7.4638	3.57829	0.0585395	0.220344	0.220344	FALSE
Unnamed Lachnospiraceae UCG-007 9	0.0448057	7.40216	0.0219905	0.882112	0.940811	0.940811	FALSE
Unnamed Lachnospiraceae	0.197293	7.57886	0.468657	0.493606	0.684751	0.684751	FALSE
Unnamed Lachnospiraceae 1	0.207335	7.56202	0.507764	0.476109	0.677193	0.677193	FALSE
Unnamed Lachnospiraceae 2	-0.0623181	7.5719	0.0405605	0.840389	0.910903	0.910903	FALSE
Unnamed Lachnospiraceae 3	0.338313	7.33268	1.37695	0.240622	0.497211	0.497211	FALSE
Unnamed Lachnospiraceae 4	0.215157	7.27467	0.475113	0.490645	0.684335	0.684335	FALSE
Unnamed Lachnospiraceae 5	-0.0745367	7.31282	0.0462187	0.829779	0.904414	0.904414	FALSE
Unnamed Lachnospiraceae 6	0.226118	7.21936	0.500492	0.479284	0.679694	0.679694	FALSE
Unnamed Lachnospiraceae 7	0.0288616	7.14826	0.00781818	0.929542	0.96697	0.96697	FALSE
Unnamed Peptostreptococcus 1	0.280846	7.56745	0.0285336	0.86586	0.929203	0.929203	FALSE
Unnamed Peptostreptococcus 10	0.40228	7.33634	0.0794405	0.778057	0.871162	0.871162	FALSE
Unnamed Peptostreptococcus 13	-0.039908	7.2919	0.0101712	0.919668	0.960739	0.960739	FALSE
Unnamed Peptostreptococcus 2	0.114222	7.47598	0.00103642	0.974318	0.989175	0.989175	FALSE
Unnamed Peptostreptococcus 24	0.502218	7.17552	0.15582	0.693034	0.806448	0.806448	FALSE
Unnamed Peptostreptococcus 4	0.188123	7.38187	0.000881418	0.976315	0.990334	0.990334	FALSE
Unnamed Peptostreptococcus 5	0.0815831	7.34783	3.89282e-05	0.995022	0.998483	0.998483	FALSE
Unnamed Peptostreptococcus 6	0.612279	7.36112	0.233887	0.628657	0.770563	0.770563	FALSE
Unnamed Peptostreptococcus 7	0.0474268	7.33829	0.0034662	0.953052	0.979652	0.979652	FALSE
Unnamed Peptostreptococcus 8	0.295342	7.33461	0.0766198	0.781932	0.872116	0.872116	FALSE
Unnamed Romboutsia	0.0594213	9.00494	0.0674662	0.795062	0.880465	0.880465	FALSE
Unnamed Romboutsia 1	0.0795591	8.95605	0.140422	0.707861	0.817417	0.817417	FALSE
Unnamed Terrisporobacter	-0.0665976	10.9574	0.0822716	0.774242	0.86914	0.86914	FALSE
Unnamed Terrisporobacter 1	0.00968646	10.88	0.0019317	0.964943	0.985322	0.985322	FALSE
Unnamed Terrisporobacter 10	0.0355234	10.5199	0.0261902	0.871437	0.932297	0.932297	FALSE
Unnamed Terrisporobacter 100	-0.0449565	7.89931	0.0287255	0.865414	0.929203	0.929203	FALSE
Unnamed Terrisporobacter 101	-0.171356	7.86403	0.524308	0.46901	0.670653	0.670653	FALSE
Unnamed Terrisporobacter 102	-0.0773161	7.85204	0.0915171	0.762257	0.860148	0.860148	FALSE
Unnamed Terrisporobacter 103	-0.227434	7.83503	0.934145	0.333788	0.576295	0.576295	FALSE
Unnamed Terrisporobacter 104	0.285339	7.8522	1.06696	0.301632	0.550185	0.550185	FALSE
Unnamed Terrisporobacter 105	-0.153089	7.82714	0.299662	0.584094	0.742251	0.742251	FALSE
Unnamed Terrisporobacter 106	-0.0797115	7.79561	0.0851371	0.770453	0.866871	0.866871	FALSE
Unnamed Terrisporobacter 107	-0.0107142	7.82184	0.00131202	0.971105	0.987652	0.987652	FALSE
Unnamed Terrisporobacter 108	-0.0278017	7.81819	0.0115572	0.914389	0.960048	0.960048	FALSE
Unnamed Terrisporobacter 109	-0.102175	7.78456	0.130827	0.717576	0.823335	0.823335	FALSE
Unnamed Terrisporobacter 11	-0.170069	10.4713	0.566695	0.451575	0.661317	0.661317	FALSE
Unnamed Terrisporobacter 110	-0.211778	7.79208	0.529	0.467028	0.669226	0.669226	FALSE
Unnamed Terrisporobacter 111	0.070339	7.79197	0.0651962	0.798464	0.880906	0.880906	FALSE
Unnamed Terrisporobacter 112	-0.0769698	7.76227	0.0786926	0.779077	0.87174	0.87174	FALSE
Unnamed Terrisporobacter 113	-0.341853	7.7705	1.71268	0.190638	0.455792	0.455792	FALSE
Unnamed Terrisporobacter 114	-0.104828	7.77354	0.109448	0.740773	0.842496	0.842496	FALSE
Unnamed Terrisporobacter 115	0.237208	7.7639	0.802544	0.370334	0.605333	0.605333	FALSE
Unnamed Terrisporobacter 116	-0.0976569	7.72587	0.126231	0.722372	0.827001	0.827001	FALSE
Unnamed Terrisporobacter 117	-0.0285963	7.72732	0.0130785	0.908951	0.959387	0.959387	FALSE
Unnamed Terrisporobacter 118	0.114836	7.71304	0.186663	0.665708	0.788735	0.788735	FALSE
Unnamed Terrisporobacter 119	0.332103	7.72349	1.6125	0.204141	0.469749	0.469749	FALSE
Unnamed Terrisporobacter 12	-0.129452	10.4494	0.33794	0.561021	0.723469	0.723469	FALSE
Unnamed Terrisporobacter 120	-0.42237	7.71149	1.6719	0.196005	0.462575	0.462575	FALSE
Unnamed Terrisporobacter 121	-0.280653	7.70309	0.884455	0.346984	0.584839	0.584839	FALSE
Unnamed Terrisporobacter 122	0.0580023	7.68264	0.047563	0.827359	0.904414	0.904414	FALSE
Unnamed Terrisporobacter 123	-0.285192	7.68159	1.07715	0.299336	0.548751	0.548751	FALSE
Unnamed Terrisporobacter 124	-0.0130627	7.67099	0.00226894	0.962008	0.984764	0.984764	FALSE
Unnamed Terrisporobacter 125	0.057533	7.63853	0.0487511	0.825251	0.902977	0.902977	FALSE
Unnamed Terrisporobacter 126	-0.145604	7.64847	0.25107	0.616323	0.764953	0.764953	FALSE
Unnamed Terrisporobacter 127	-0.0273764	7.61733	0.0109807	0.916543	0.960048	0.960048	FALSE
Unnamed Terrisporobacter 128	0.127454	7.62094	0.203337	0.652041	0.779477	0.779477	FALSE
Unnamed Terrisporobacter 129	0.329541	7.61884	1.62639	0.202203	0.467516	0.467516	FALSE
Unnamed Terrisporobacter 13	-0.0440652	10.4506	0.0426939	0.836303	0.907043	0.907043	FALSE
Unnamed Terrisporobacter 130	0.0524377	7.61122	0.0328971	0.856073	0.921556	0.921556	FALSE
Unnamed Terrisporobacter 131	-0.197035	7.61407	0.557357	0.455327	0.661689	0.661689	FALSE
Unnamed Terrisporobacter 132	-0.108193	7.63965	0.1599	0.689249	0.804098	0.804098	FALSE
Unnamed Terrisporobacter 133	0.248757	7.61633	0.824174	0.363963	0.601941	0.601941	FALSE
Unnamed Terrisporobacter 134	0.416309	7.62622	2.97788	0.0844095	0.27991	0.27991	FALSE
Unnamed Terrisporobacter 135	-0.248592	7.56026	0.751333	0.386054	0.622111	0.622111	FALSE
Unnamed Terrisporobacter 136	-0.108725	7.56692	0.175083	0.675633	0.796134	0.796134	FALSE
Unnamed Terrisporobacter 137	-0.211326	7.60406	0.500142	0.479438	0.679694	0.679694	FALSE
Unnamed Terrisporobacter 138	-0.233087	7.57057	0.4946	0.481882	0.680818	0.680818	FALSE
Unnamed Terrisporobacter 139	0.276465	7.576	1.41565	0.234121	0.493649	0.493649	FALSE
Unnamed Terrisporobacter 14	-0.091734	10.4432	0.185576	0.666624	0.78928	0.78928	FALSE
Unnamed Terrisporobacter 140	0.0271061	7.58453	0.0102453	0.919377	0.960739	0.960739	FALSE
Unnamed Terrisporobacter 141	0.282129	7.58244	0.98297	0.321467	0.567813	0.567813	FALSE
Unnamed Terrisporobacter 142	0.00785891	7.51115	0.000562985	0.98107	0.991958	0.991958	FALSE
Unnamed Terrisporobacter 143	-0.42396	7.52398	1.98103	0.159282	0.412573	0.412573	FALSE
Unnamed Terrisporobacter 144	0.151909	7.53024	0.298409	0.584882	0.742251	0.742251	FALSE
Unnamed Terrisporobacter 145	-0.305096	7.48298	1.21516	0.270313	0.521226	0.521226	FALSE
Unnamed Terrisporobacter 146	-0.238096	7.51993	0.736884	0.390661	0.623832	0.623832	FALSE
Unnamed Terrisporobacter 147	0.693877	7.51566	6.87446	0.00874361	0.0660925	0.0660925	FALSE
Unnamed Terrisporobacter 148	-0.0652244	7.50222	0.0437034	0.834406	0.905553	0.905553	FALSE
Unnamed Terrisporobacter 149	0.210977	7.47684	0.488434	0.484627	0.681769	0.681769	FALSE
Unnamed Terrisporobacter 15	0.0324252	10.4431	0.022766	0.880067	0.939208	0.939208	FALSE
Unnamed Terrisporobacter 150	-0.267355	7.49269	0.91428	0.338981	0.577626	0.577626	FALSE
Unnamed Terrisporobacter 151	0.0201566	7.48268	0.00419391	0.948365	0.975992	0.975992	FALSE
Unnamed Terrisporobacter 152	0.187833	7.48027	0.443246	0.50556	0.690595	0.690595	FALSE
Unnamed Terrisporobacter 153	0.187242	7.47854	0.484377	0.486446	0.681769	0.681769	FALSE
Unnamed Terrisporobacter 154	-0.132028	7.4261	0.225554	0.63484	0.772248	0.772248	FALSE
Unnamed Terrisporobacter 155	0.0284119	7.46659	0.0120179	0.912706	0.960048	0.960048	FALSE
Unnamed Terrisporobacter 156	0.370216	7.44928	1.90909	0.167065	0.423451	0.423451	FALSE
Unnamed Terrisporobacter 157	0.388836	7.48168	2.07068	0.150155	0.399858	0.399858	FALSE
Unnamed Terrisporobacter 158	-0.319604	7.40869	1.10978	0.292129	0.541952	0.541952	FALSE
Unnamed Terrisporobacter 159	0.0793084	7.38883	0.0800559	0.777222	0.871162	0.871162	FALSE
Unnamed Terrisporobacter 16	0.0267143	10.3766	0.0165685	0.89758	0.952029	0.952029	FALSE
Unnamed Terrisporobacter 160	0.0374511	7.36295	0.0169778	0.89633	0.951709	0.951709	FALSE
Unnamed Terrisporobacter 161	0.234811	7.34348	0.634172	0.425829	0.646021	0.646021	FALSE
Unnamed Terrisporobacter 163	-0.370708	7.33233	1.93069	0.164682	0.421071	0.421071	FALSE
Unnamed Terrisporobacter 165	0.380655	7.33649	1.54737	0.213524	0.480412	0.480412	FALSE
Unnamed Terrisporobacter 17	-0.164059	10.3387	0.485388	0.485992	0.681769	0.681769	FALSE
Unnamed Terrisporobacter 170	-0.0508018	7.26589	0.0306368	0.861053	0.925191	0.925191	FALSE
Unnamed Terrisporobacter 173	0.0406845	7.24558	0.0168467	0.896729	0.951709	0.951709	FALSE
Unnamed Terrisporobacter 18	-0.205905	10.3533	0.901738	0.342316	0.581098	0.581098	FALSE
Unnamed Terrisporobacter 19	-0.0169687	10.2936	0.00548766	0.940948	0.971826	0.971826	FALSE
Unnamed Terrisporobacter 2	0.13453	10.7471	0.364826	0.545838	0.71471	0.71471	FALSE
Unnamed Terrisporobacter 20	0.00819295	10.2908	0.00153024	0.968796	0.987043	0.987043	FALSE
Unnamed Terrisporobacter 21	-0.137478	10.2581	0.402871	0.52561	0.700409	0.700409	FALSE
Unnamed Terrisporobacter 22	0.0223514	10.2654	0.0112399	0.915568	0.960048	0.960048	FALSE
Unnamed Terrisporobacter 23	-0.139156	10.2515	0.420607	0.516634	0.694328	0.694328	FALSE
Unnamed Terrisporobacter 24	-0.0656974	10.2235	0.0919471	0.761716	0.860148	0.860148	FALSE
Unnamed Terrisporobacter 25	-0.139212	10.2	0.370736	0.542604	0.711551	0.711551	FALSE
Unnamed Terrisporobacter 26	-0.140112	10.1953	0.444016	0.505191	0.690595	0.690595	FALSE
Unnamed Terrisporobacter 27	0.000260427	10.1744	1.78367e-06	0.998934	0.999512	0.999512	FALSE
Unnamed Terrisporobacter 28	-0.214277	10.1624	0.918252	0.337934	0.577626	0.577626	FALSE
Unnamed Terrisporobacter 29	0.0449178	10.1481	0.0440353	0.833788	0.90545	0.90545	FALSE
Unnamed Terrisporobacter 3	-0.00883003	10.69	0.00136057	0.970576	0.987652	0.987652	FALSE
Unnamed Terrisporobacter 30	-0.0189688	10.0984	0.00725429	0.932125	0.968079	0.968079	FALSE
Unnamed Terrisporobacter 31	-0.100822	10.0879	0.229665	0.631772	0.770682	0.770682	FALSE
Unnamed Terrisporobacter 32	-0.0237179	10.0687	0.0117882	0.913541	0.960048	0.960048	FALSE
Unnamed Terrisporobacter 33	0.0147412	10.0664	0.00483129	0.944586	0.975002	0.975002	FALSE
Unnamed Terrisporobacter 34	0.0239065	10.0666	0.0112796	0.915419	0.960048	0.960048	FALSE
Unnamed Terrisporobacter 35	-0.170969	10.0635	0.678602	0.410069	0.63491	0.63491	FALSE
Unnamed Terrisporobacter 36	-0.141451	10.0493	0.384761	0.535066	0.707171	0.707171	FALSE
Unnamed Terrisporobacter 37	-0.14755	10.0498	0.442205	0.50606	0.690595	0.690595	FALSE
Unnamed Terrisporobacter 38	-0.0398685	10.0327	0.0330289	0.855788	0.921556	0.921556	FALSE
Unnamed Terrisporobacter 39	-0.190786	10.0304	0.86074	0.353532	0.590698	0.590698	FALSE
Unnamed Terrisporobacter 4	-0.0185687	10.679	0.00715699	0.93258	0.968079	0.968079	FALSE
Unnamed Terrisporobacter 40	-0.120434	9.99782	0.300808	0.583376	0.741972	0.741972	FALSE
Unnamed Terrisporobacter 41	-0.0830687	10.0093	0.152646	0.696019	0.808054	0.808054	FALSE
Unnamed Terrisporobacter 42	-0.154727	10.0193	0.538351	0.463117	0.665918	0.665918	FALSE
Unnamed Terrisporobacter 43	0.00848256	9.99295	0.00159445	0.968148	0.986964	0.986964	FALSE
Unnamed Terrisporobacter 44	-0.0666161	9.95177	0.0971069	0.755329	0.856238	0.856238	FALSE
Unnamed Terrisporobacter 45	0.0591629	9.923	0.0740486	0.785531	0.87444	0.87444	FALSE
Unnamed Terrisporobacter 46	-0.180306	9.92768	0.629606	0.4275	0.647182	0.647182	FALSE
Unnamed Terrisporobacter 47	-0.172213	9.92367	0.689452	0.406351	0.632459	0.632459	FALSE
Unnamed Terrisporobacter 48	-0.0965853	9.93267	0.210225	0.646591	0.777256	0.777256	FALSE
Unnamed Terrisporobacter 49	-0.235304	9.91598	1.40357	0.236127	0.494549	0.494549	FALSE
Unnamed Terrisporobacter 5	-0.0438335	10.6621	0.0400995	0.841286	0.911306	0.911306	FALSE
Unnamed Terrisporobacter 50	-0.151309	9.87249	0.485204	0.486075	0.681769	0.681769	FALSE
Unnamed Terrisporobacter 51	0.0591694	9.88721	0.0797927	0.777579	0.871162	0.871162	FALSE
Unnamed Terrisporobacter 52	0.00140417	9.85262	4.89933e-05	0.994415	0.998483	0.998483	FALSE
Unnamed Terrisporobacter 53	-0.0438266	9.85611	0.0440995	0.833669	0.90545	0.90545	FALSE
Unnamed Terrisporobacter 54	-0.106153	9.83702	0.230894	0.630861	0.770682	0.770682	FALSE
Unnamed Terrisporobacter 55	-0.131963	9.83766	0.387512	0.53361	0.707078	0.707078	FALSE
Unnamed Terrisporobacter 56	-0.0637842	9.81977	0.0916592	0.762078	0.860148	0.860148	FALSE
Unnamed Terrisporobacter 57	-0.017373	9.80209	0.00633122	0.93658	0.971292	0.971292	FALSE
Unnamed Terrisporobacter 58	0.0549451	9.78619	0.0600836	0.806364	0.888068	0.888068	FALSE
Unnamed Terrisporobacter 59	0.0451766	9.79537	0.0468449	0.828647	0.904414	0.904414	FALSE
Unnamed Terrisporobacter 6	-0.0216945	10.6121	0.00970222	0.921535	0.961688	0.961688	FALSE
Unnamed Terrisporobacter 60	0.0292682	9.78149	0.0169586	0.896388	0.951709	0.951709	FALSE
Unnamed Terrisporobacter 61	-0.0989114	9.78287	0.191379	0.661771	0.785683	0.785683	FALSE
Unnamed Terrisporobacter 62	-0.186947	9.7791	0.694524	0.40463	0.631004	0.631004	FALSE
Unnamed Terrisporobacter 63	-0.106132	9.70453	0.249175	0.617657	0.764953	0.764953	FALSE
Unnamed Terrisporobacter 64	-0.181457	9.71938	0.811156	0.367779	0.602887	0.602887	FALSE
Unnamed Terrisporobacter 65	-0.0103994	9.7116	0.0023686	0.961184	0.984764	0.984764	FALSE
Unnamed Terrisporobacter 66	-0.19126	9.67662	0.747605	0.387235	0.622714	0.622714	FALSE
Unnamed Terrisporobacter 67	-0.124879	9.64886	0.318015	0.572803	0.733374	0.733374	FALSE
Unnamed Terrisporobacter 68	-0.00101651	9.61335	2.15447e-05	0.996297	0.998604	0.998604	FALSE
Unnamed Terrisporobacter 69	-0.186695	9.58881	0.704665	0.401221	0.629658	0.629658	FALSE
Unnamed Terrisporobacter 7	-0.136928	10.5663	0.390801	0.531878	0.705947	0.705947	FALSE
Unnamed Terrisporobacter 70	-0.176024	9.49356	0.612946	0.433681	0.649396	0.649396	FALSE
Unnamed Terrisporobacter 71	0.0225508	9.42007	0.0113254	0.915248	0.960048	0.960048	FALSE
Unnamed Terrisporobacter 72	0.0494723	8.52285	0.0459747	0.830222	0.904414	0.904414	FALSE
Unnamed Terrisporobacter 73	-0.00421253	8.47212	0.000254172	0.98728	0.996082	0.996082	FALSE
Unnamed Terrisporobacter 74	-0.204433	8.37304	0.780163	0.377091	0.613482	0.613482	FALSE
Unnamed Terrisporobacter 75	-0.144213	8.34878	0.334576	0.562977	0.723469	0.723469	FALSE
Unnamed Terrisporobacter 76	0.0159069	8.32617	0.00551276	0.940813	0.971826	0.971826	FALSE
Unnamed Terrisporobacter 77	-0.0857918	8.2529	0.122196	0.726665	0.829895	0.829895	FALSE
Unnamed Terrisporobacter 78	-0.216227	8.26022	0.709762	0.399523	0.628704	0.628704	FALSE
Unnamed Terrisporobacter 79	-0.22532	8.2218	0.815295	0.366559	0.602887	0.602887	FALSE
Unnamed Terrisporobacter 8	-0.110638	10.5742	0.242243	0.622591	0.767322	0.767322	FALSE
Unnamed Terrisporobacter 80	0.144301	8.1868	0.278946	0.597393	0.753159	0.753159	FALSE
Unnamed Terrisporobacter 81	-0.275002	8.20545	1.30708	0.252924	0.503217	0.503217	FALSE
Unnamed Terrisporobacter 82	-0.343137	8.15771	1.56282	0.211253	0.478891	0.478891	FALSE
Unnamed Terrisporobacter 83	-0.365952	8.15403	1.86903	0.171586	0.428543	0.428543	FALSE
Unnamed Terrisporobacter 84	-0.150125	8.114	0.386224	0.534291	0.707078	0.707078	FALSE
Unnamed Terrisporobacter 85	-0.271457	8.09766	1.39588	0.237415	0.494566	0.494566	FALSE
Unnamed Terrisporobacter 86	0.0702866	8.11373	0.0931771	0.760176	0.859601	0.859601	FALSE
Unnamed Terrisporobacter 87	-0.0615433	8.08937	0.0600006	0.806495	0.888068	0.888068	FALSE
Unnamed Terrisporobacter 88	0.025533	8.01937	0.00966463	0.921687	0.961688	0.961688	FALSE
Unnamed Terrisporobacter 89	0.210662	8.00195	0.722833	0.395216	0.626483	0.626483	FALSE
Unnamed Terrisporobacter 9	-0.0760623	10.5559	0.106087	0.744644	0.846342	0.846342	FALSE
Unnamed Terrisporobacter 90	0.188714	8.00428	0.516204	0.472466	0.67358	0.67358	FALSE
Unnamed Terrisporobacter 91	-0.357266	7.99337	1.69159	0.193392	0.459206	0.459206	FALSE
Unnamed Terrisporobacter 92	0.41824	7.95929	3.08179	0.0791735	0.268373	0.268373	FALSE
Unnamed Terrisporobacter 93	-0.39494	7.92101	2.18079	0.139743	0.380337	0.380337	FALSE
Unnamed Terrisporobacter 94	0.253873	7.97354	1.00806	0.315369	0.562492	0.562492	FALSE
Unnamed Terrisporobacter 95	-0.31501	7.96728	1.59174	0.207077	0.47289	0.47289	FALSE
Unnamed Terrisporobacter 96	0.075827	7.93883	0.0849339	0.770719	0.866871	0.866871	FALSE
Unnamed Terrisporobacter 97	-0.348948	7.94909	1.7551	0.185237	0.447203	0.447203	FALSE
Unnamed Terrisporobacter 98	-0.699578	7.9233	6.82082	0.00901009	0.0672262	0.0672262	FALSE
Unnamed Terrisporobacter 99	0.240424	7.90156	0.819746	0.365255	0.602876	0.602876	FALSE
Unnamed Peptostreptococcaceae	0.206504	9.51682	0.874584	0.34969	0.586543	0.586543	FALSE
Unnamed Peptostreptococcaceae 1	0.149859	9.49611	0.430806	0.511594	0.69131	0.69131	FALSE
Unnamed Peptostreptococcaceae 10	-0.155352	9.13765	0.454364	0.50027	0.690014	0.690014	FALSE
Unnamed Peptostreptococcaceae 11	0.156117	9.14016	0.474972	0.490709	0.684335	0.684335	FALSE
Unnamed Peptostreptococcaceae 12	0.164714	9.08778	0.687327	0.407075	0.632459	0.632459	FALSE
Unnamed Peptostreptococcaceae 13	0.0145656	9.07937	0.00451136	0.946449	0.975338	0.975338	FALSE
Unnamed Peptostreptococcaceae 14	0.213234	9.07251	1.06299	0.302533	0.550668	0.550668	FALSE
Unnamed Peptostreptococcaceae 15	0.0295621	9.06331	0.0188978	0.89066	0.948175	0.948175	FALSE
Unnamed Peptostreptococcaceae 16	-0.0645948	8.99492	0.0845346	0.771244	0.866898	0.866898	FALSE
Unnamed Peptostreptococcaceae 17	0.267408	9.00498	1.61864	0.203282	0.469175	0.469175	FALSE
Unnamed Peptostreptococcaceae 18	-0.043067	8.97214	0.0358016	0.849926	0.917793	0.917793	FALSE
Unnamed Peptostreptococcaceae 19	-0.187567	8.88622	0.627524	0.428265	0.647182	0.647182	FALSE
Unnamed Peptostreptococcaceae 2	0.222607	9.36791	1.05602	0.304124	0.551828	0.551828	FALSE
Unnamed Peptostreptococcaceae 20	0.142537	8.91919	0.425222	0.514343	0.692323	0.692323	FALSE
Unnamed Peptostreptococcaceae 21	0.197064	8.90509	0.769618	0.380335	0.616442	0.616442	FALSE
Unnamed Peptostreptococcaceae 22	0.15617	8.89727	0.440926	0.506676	0.690595	0.690595	FALSE
Unnamed Peptostreptococcaceae 23	0.0770779	8.91997	0.13639	0.711897	0.820519	0.820519	FALSE
Unnamed Peptostreptococcaceae 24	0.126285	8.87707	0.334734	0.562885	0.723469	0.723469	FALSE
Unnamed Peptostreptococcaceae 25	-0.175433	8.83354	0.614421	0.433128	0.64913	0.64913	FALSE
Unnamed Peptostreptococcaceae 26	-0.0864609	8.79268	0.151639	0.696974	0.808079	0.808079	FALSE
Unnamed Peptostreptococcaceae 27	-0.225535	8.79151	0.960338	0.327102	0.572654	0.572654	FALSE
Unnamed Peptostreptococcaceae 28	0.1159	8.79543	0.314231	0.575095	0.735624	0.735624	FALSE
Unnamed Peptostreptococcaceae 29	0.0104906	8.77597	0.00232774	0.96152	0.984764	0.984764	FALSE
Unnamed Peptostreptococcaceae 3	0.214724	9.32677	1.02341	0.311711	0.560303	0.560303	FALSE
Unnamed Peptostreptococcaceae 30	0.190116	8.77481	0.794219	0.372827	0.608833	0.608833	FALSE
Unnamed Peptostreptococcaceae 31	0.0778719	8.7563	0.136313	0.711974	0.820519	0.820519	FALSE
Unnamed Peptostreptococcaceae 32	-0.0380359	8.72726	0.0266309	0.870369	0.931731	0.931731	FALSE
Unnamed Peptostreptococcaceae 33	0.113663	8.74119	0.285803	0.592923	0.748614	0.748614	FALSE
Unnamed Peptostreptococcaceae 34	0.134934	8.75575	0.416949	0.518463	0.694349	0.694349	FALSE
Unnamed Peptostreptococcaceae 35	-0.0245815	8.69737	0.0120679	0.912525	0.960048	0.960048	FALSE
Unnamed Peptostreptococcaceae 36	0.238767	8.67802	0.930679	0.334686	0.576295	0.576295	FALSE
Unnamed Peptostreptococcaceae 37	0.058638	8.74667	0.0593455	0.807533	0.888646	0.888646	FALSE
Unnamed Peptostreptococcaceae 38	0.339253	8.71773	2.34248	0.125889	0.360188	0.360188	FALSE
Unnamed Peptostreptococcaceae 39	0.109047	8.69274	0.234658	0.628091	0.770536	0.770536	FALSE
Unnamed Peptostreptococcaceae 4	0.0761502	9.29313	0.121608	0.727296	0.829895	0.829895	FALSE
Unnamed Peptostreptococcaceae 40	0.0199598	8.6821	0.00710052	0.932846	0.968079	0.968079	FALSE
Unnamed Peptostreptococcaceae 41	0.137737	8.68175	0.432455	0.510787	0.69131	0.69131	FALSE
Unnamed Peptostreptococcaceae 42	-0.0892355	8.66793	0.177904	0.673181	0.793785	0.793785	FALSE
Unnamed Peptostreptococcaceae 43	0.195475	8.6503	0.740222	0.38959	0.62324	0.62324	FALSE
Unnamed Peptostreptococcaceae 44	0.212052	8.60663	0.805271	0.369522	0.605027	0.605027	FALSE
Unnamed Peptostreptococcaceae 45	0.101122	8.60521	0.239758	0.624381	0.768708	0.768708	FALSE
Unnamed Peptostreptococcaceae 46	0.14611	8.58405	0.35329	0.552257	0.718224	0.718224	FALSE
Unnamed Peptostreptococcaceae 47	0.0316549	8.57294	0.023001	0.879454	0.939134	0.939134	FALSE
Unnamed Peptostreptococcaceae 48	0.0247392	8.56624	0.011936	0.913003	0.960048	0.960048	FALSE
Unnamed Peptostreptococcaceae 49	-0.0206187	8.58322	0.00881022	0.925218	0.96421	0.96421	FALSE
Unnamed Peptostreptococcaceae 5	0.0060407	9.26786	0.000700087	0.978891	0.990565	0.990565	FALSE
Unnamed Peptostreptococcaceae 50	-0.0112979	8.54652	0.00251982	0.959965	0.984419	0.984419	FALSE
Unnamed Peptostreptococcaceae 51	0.32197	8.56817	2.27507	0.131469	0.371245	0.371245	FALSE
Unnamed Peptostreptococcaceae 52	0.204144	8.55538	0.804347	0.369797	0.605027	0.605027	FALSE
Unnamed Peptostreptococcaceae 53	-0.0927363	8.53361	0.173713	0.676833	0.796162	0.796162	FALSE
Unnamed Peptostreptococcaceae 54	-0.0127884	8.50728	0.00301323	0.956224	0.982328	0.982328	FALSE
Unnamed Peptostreptococcaceae 55	0.232508	8.4792	1.107	0.292736	0.541952	0.541952	FALSE
Unnamed Peptostreptococcaceae 56	0.148709	8.4776	0.494961	0.481723	0.680818	0.680818	FALSE
Unnamed Peptostreptococcaceae 57	0.172538	8.47489	0.554589	0.456449	0.661689	0.661689	FALSE
Unnamed Peptostreptococcaceae 58	0.271721	8.481	1.36409	0.24283	0.497926	0.497926	FALSE
Unnamed Peptostreptococcaceae 59	-0.0677029	8.46193	0.0709013	0.790029	0.877191	0.877191	FALSE
Unnamed Peptostreptococcaceae 6	0.0256903	9.21515	0.0144567	0.904296	0.956304	0.956304	FALSE
Unnamed Peptostreptococcaceae 60	-0.0103293	8.46364	0.00185537	0.965643	0.985322	0.985322	FALSE
Unnamed Peptostreptococcaceae 61	0.10723	8.38032	0.191723	0.661487	0.785683	0.785683	FALSE
Unnamed Peptostreptococcaceae 62	0.173997	8.4001	0.573654	0.448811	0.658649	0.658649	FALSE
Unnamed Peptostreptococcaceae 63	-0.164156	8.3968	0.422141	0.51587	0.69384	0.69384	FALSE
Unnamed Peptostreptococcaceae 64	0.288954	8.3995	1.5326	0.215723	0.48057	0.48057	FALSE
Unnamed Peptostreptococcaceae 65	-0.012772	8.40067	0.00362975	0.951959	0.979109	0.979109	FALSE
Unnamed Peptostreptococcaceae 66	0.428516	8.32703	4.08014	0.04339	0.177866	0.177866	FALSE
Unnamed Peptostreptococcaceae 67	0.0860876	8.24716	0.135225	0.713075	0.820519	0.820519	FALSE
Unnamed Peptostreptococcaceae 68	0.107114	8.23909	0.196726	0.657377	0.783151	0.783151	FALSE
Unnamed Peptostreptococcaceae 69	0.0452202	8.15088	0.0330091	0.855831	0.921556	0.921556	FALSE
Unnamed Peptostreptococcaceae 7	0.158634	9.17721	0.445393	0.504531	0.690595	0.690595	FALSE
Unnamed Peptostreptococcaceae 8	-0.105813	9.18523	0.243938	0.621376	0.767191	0.767191	FALSE
Unnamed Peptostreptococcaceae 9	0.0873477	9.18988	0.171799	0.678518	0.796821	0.796821	FALSE
Unnamed Clostridia	0.31974	11.316	1.55071	0.213031	0.480412	0.480412	FALSE
Unnamed Clostridia 1	0.243172	11.243	0.934178	0.33378	0.576295	0.576295	FALSE
Unnamed Clostridia 10	0.164574	10.8476	0.427256	0.513338	0.691791	0.691791	FALSE
Unnamed Clostridia 101	-0.24715	7.11702	0.244103	0.621259	0.767191	0.767191	FALSE
Unnamed Clostridia 105	-0.55782	7.12253	1.00226	0.316764	0.563427	0.563427	FALSE
Unnamed Clostridia 11	0.278151	10.8208	1.20644	0.272039	0.522062	0.522062	FALSE
Unnamed Clostridia 118	0.160038	7.06848	0.0775732	0.780614	0.871902	0.871902	FALSE
Unnamed Clostridia 12	0.187065	10.8039	0.580776	0.446008	0.657056	0.657056	FALSE
Unnamed Clostridia 126	-0.12234	6.9878	0.0449684	0.832062	0.905279	0.905279	FALSE
Unnamed Clostridia 13	0.166475	10.8126	0.46756	0.494112	0.684794	0.684794	FALSE
Unnamed Clostridia 14	0.224564	10.7834	0.829382	0.362451	0.600386	0.600386	FALSE
Unnamed Clostridia 15	0.284189	10.7351	1.26156	0.261356	0.510042	0.510042	FALSE
Unnamed Clostridia 16	0.0994237	10.6801	0.144214	0.704127	0.815241	0.815241	FALSE
Unnamed Clostridia 17	0.26165	10.6909	1.14885	0.283789	0.534273	0.534273	FALSE
Unnamed Clostridia 18	0.246017	10.6782	0.888378	0.345917	0.583609	0.583609	FALSE
Unnamed Clostridia 19	0.209079	10.6427	0.641835	0.423047	0.644625	0.644625	FALSE
Unnamed Clostridia 2	0.185925	11.1203	0.537541	0.463454	0.665918	0.665918	FALSE
Unnamed Clostridia 20	0.18406	10.6206	0.55531	0.456156	0.661689	0.661689	FALSE
Unnamed Clostridia 21	0.278755	10.5781	1.2631	0.261065	0.510042	0.510042	FALSE
Unnamed Clostridia 22	0.160492	10.5784	0.44719	0.503673	0.690595	0.690595	FALSE
Unnamed Clostridia 23	0.304853	10.564	1.55894	0.211821	0.479296	0.479296	FALSE
Unnamed Clostridia 24	0.252881	10.5416	1.07235	0.300416	0.549358	0.549358	FALSE
Unnamed Clostridia 25	0.0898776	10.5239	0.128397	0.720099	0.824945	0.824945	FALSE
Unnamed Clostridia 26	0.265884	10.4904	1.13143	0.28747	0.537377	0.537377	FALSE
Unnamed Clostridia 27	0.246292	10.4749	0.947179	0.330438	0.576295	0.576295	FALSE
Unnamed Clostridia 28	0.15094	10.4328	0.356644	0.550376	0.717936	0.717936	FALSE
Unnamed Clostridia 29	0.199327	10.4333	0.605834	0.436361	0.65162	0.65162	FALSE
Unnamed Clostridia 3	0.275465	11.037	1.16807	0.279798	0.531646	0.531646	FALSE
Unnamed Clostridia 30	0.158045	10.4444	0.416128	0.518876	0.694349	0.694349	FALSE
Unnamed Clostridia 31	0.23424	10.4204	0.845587	0.357804	0.59611	0.59611	FALSE
Unnamed Clostridia 32	0.323733	10.4113	1.85283	0.173455	0.431394	0.431394	FALSE
Unnamed Clostridia 33	0.165407	10.3849	0.45228	0.501254	0.690271	0.690271	FALSE
Unnamed Clostridia 34	0.196498	10.3612	0.674927	0.411339	0.635739	0.635739	FALSE
Unnamed Clostridia 35	0.19119	10.3388	0.54622	0.459866	0.664464	0.664464	FALSE
Unnamed Clostridia 36	0.168546	10.3593	0.436423	0.508854	0.69131	0.69131	FALSE
Unnamed Clostridia 37	0.19919	10.3572	0.663007	0.4155	0.639167	0.639167	FALSE
Unnamed Clostridia 38	0.283792	10.3621	1.42758	0.23216	0.491884	0.491884	FALSE
Unnamed Clostridia 39	0.196091	10.3213	0.607954	0.435559	0.651289	0.651289	FALSE
Unnamed Clostridia 4	0.191134	11.006	0.53861	0.463009	0.665918	0.665918	FALSE
Unnamed Clostridia 40	0.214042	10.3298	0.834717	0.360912	0.600133	0.600133	FALSE
Unnamed Clostridia 41	0.110024	10.2578	0.192859	0.660547	0.785307	0.785307	FALSE
Unnamed Clostridia 42	0.112989	10.2376	0.173481	0.677037	0.796162	0.796162	FALSE
Unnamed Clostridia 43	0.199132	10.25	0.659407	0.416769	0.640131	0.640131	FALSE
Unnamed Clostridia 44	0.289874	10.2616	1.56205	0.211365	0.478891	0.478891	FALSE
Unnamed Clostridia 45	-0.00360327	10.2062	0.000184029	0.989176	0.996082	0.996082	FALSE
Unnamed Clostridia 46	0.275978	10.2134	1.30323	0.253624	0.503217	0.503217	FALSE
Unnamed Clostridia 47	0.276241	10.1836	1.20388	0.272548	0.522424	0.522424	FALSE
Unnamed Clostridia 48	0.178663	10.1825	0.482698	0.487203	0.681769	0.681769	FALSE
Unnamed Clostridia 49	0.196087	10.1962	0.676326	0.410855	0.635558	0.635558	FALSE
Unnamed Clostridia 5	0.19339	10.9661	0.589048	0.442787	0.655653	0.655653	FALSE
Unnamed Clostridia 50	0.436293	10.201	3.61675	0.0572006	0.216188	0.216188	FALSE
Unnamed Clostridia 51	0.14084	10.1609	0.331747	0.564632	0.725058	0.725058	FALSE
Unnamed Clostridia 52	0.24996	10.1392	0.919751	0.33754	0.577626	0.577626	FALSE
Unnamed Clostridia 53	0.164139	10.1162	0.417883	0.517995	0.694349	0.694349	FALSE
Unnamed Clostridia 54	0.128544	10.1312	0.252361	0.615417	0.764743	0.764743	FALSE
Unnamed Clostridia 55	0.262146	10.1134	1.11566	0.290854	0.541499	0.541499	FALSE
Unnamed Clostridia 56	0.223361	10.1029	0.926299	0.335826	0.576295	0.576295	FALSE
Unnamed Clostridia 57	0.124922	10.042	0.248127	0.618397	0.764953	0.764953	FALSE
Unnamed Clostridia 58	0.272876	10.0633	1.5308	0.215993	0.48057	0.48057	FALSE
Unnamed Clostridia 59	0.390869	10.0445	2.47961	0.115331	0.34361	0.34361	FALSE
Unnamed Clostridia 6	0.197087	10.9509	0.585154	0.444299	0.655987	0.655987	FALSE
Unnamed Clostridia 60	0.11119	10.0309	0.207062	0.64908	0.778672	0.778672	FALSE
Unnamed Clostridia 61	0.316085	10.0317	1.69795	0.192556	0.45848	0.45848	FALSE
Unnamed Clostridia 62	0.241101	10.0176	1.02511	0.31131	0.560164	0.560164	FALSE
Unnamed Clostridia 63	0.264856	10.0196	1.17558	0.278258	0.529883	0.529883	FALSE
Unnamed Clostridia 64	0.0406599	9.96543	0.0251271	0.874051	0.934516	0.934516	FALSE
Unnamed Clostridia 65	0.421423	9.87736	3.00111	0.0832073	0.278591	0.278591	FALSE
Unnamed Clostridia 66	0.225562	9.85231	0.859145	0.353978	0.590874	0.590874	FALSE
Unnamed Clostridia 67	0.293128	9.78191	1.38886	0.238598	0.495808	0.495808	FALSE
Unnamed Clostridia 68	0.232261	9.71771	0.838784	0.359745	0.598767	0.598767	FALSE
Unnamed Clostridia 69	-0.577534	7.56548	1.30843	0.25268	0.503217	0.503217	FALSE
Unnamed Clostridia 7	0.28553	10.9225	1.38718	0.238882	0.495808	0.495808	FALSE
Unnamed Clostridia 70	-0.212392	7.55963	0.172487	0.677911	0.796649	0.796649	FALSE
Unnamed Clostridia 71	-0.807838	7.50009	2.29275	0.129979	0.368238	0.368238	FALSE
Unnamed Clostridia 72	-0.950149	7.41639	3.75128	0.0527672	0.20434	0.20434	FALSE
Unnamed Clostridia 73	-0.505532	7.39429	0.813035	0.367224	0.602887	0.602887	FALSE
Unnamed Clostridia 75	-0.356718	7.36557	0.487394	0.485092	0.681769	0.681769	FALSE
Unnamed Clostridia 76	-0.38946	7.3387	0.626985	0.428464	0.647182	0.647182	FALSE
Unnamed Clostridia 77	-0.351645	7.35134	0.380906	0.537119	0.707171	0.707171	FALSE
Unnamed Clostridia 79	-0.70949	7.32496	1.75864	0.184794	0.447203	0.447203	FALSE
Unnamed Clostridia 8	0.148913	10.8762	0.336277	0.561986	0.723469	0.723469	FALSE
Unnamed Clostridia 80	0.191228	7.29007	0.166179	0.68353	0.799453	0.799453	FALSE
Unnamed Clostridia 81	-0.418797	7.30468	0.597442	0.439556	0.654231	0.654231	FALSE
Unnamed Clostridia 82	-0.678442	7.28534	1.44799	0.22885	0.489666	0.489666	FALSE
Unnamed Clostridia 83	-0.826701	7.26751	2.18428	0.139427	0.380074	0.380074	FALSE
Unnamed Clostridia 84	-0.932193	7.25903	3.10707	0.0779531	0.265796	0.265796	FALSE
Unnamed Clostridia 86	-0.497249	7.23947	0.966396	0.325581	0.571373	0.571373	FALSE
Unnamed Clostridia 88	-0.673932	7.2425	1.88538	0.169724	0.427645	0.427645	FALSE
Unnamed Clostridia 9	0.157709	10.8538	0.362105	0.547339	0.716133	0.716133	FALSE
Unnamed Clostridia 95	-0.394161	7.14732	0.486686	0.485409	0.681769	0.681769	FALSE
Unnamed Clostridia 96	-1.27458	7.18528	4.35352	0.0369325	0.160355	0.160355	FALSE
Unnamed Veillonella	0.351987	7.97889	0.0556057	0.813581	0.89303	0.89303	FALSE
Unnamed Veillonella 1	0.35283	7.91449	0.0718918	0.788602	0.876168	0.876168	FALSE
Unnamed Veillonella 10	0.212168	7.68061	0.0275315	0.868215	0.931153	0.931153	FALSE
Unnamed Veillonella 105	2.31006	6.79645	4.02251	0.0448968	0.182187	0.182187	FALSE
Unnamed Veillonella 11	0.156066	7.64337	0.0104412	0.918612	0.960739	0.960739	FALSE
Unnamed Veillonella 12	0.560271	7.61933	0.209556	0.647116	0.777347	0.777347	FALSE
Unnamed Veillonella 13	0.465176	7.6045	0.161058	0.688185	0.803811	0.803811	FALSE
Unnamed Veillonella 14	0.470833	7.54594	0.25082	0.616498	0.764953	0.764953	FALSE
Unnamed Veillonella 15	0.181706	7.53282	0.0160535	0.899176	0.953138	0.953138	FALSE
Unnamed Veillonella 16	-0.0281773	7.5129	0.0215139	0.883388	0.941591	0.941591	FALSE
Unnamed Veillonella 17	-0.0538922	7.50788	0.0271631	0.869092	0.931516	0.931516	FALSE
Unnamed Veillonella 18	-0.174622	7.50619	0.055962	0.812996	0.892954	0.892954	FALSE
Unnamed Veillonella 19	-0.0127155	7.50135	0.0084389	0.926807	0.965284	0.965284	FALSE
Unnamed Veillonella 2	0.106327	7.90028	0.000209124	0.988462	0.996082	0.996082	FALSE
Unnamed Veillonella 20	0.00591629	7.48025	0.00913397	0.923861	0.963375	0.963375	FALSE
Unnamed Veillonella 21	0.911707	7.48786	0.707298	0.400342	0.62885	0.62885	FALSE
Unnamed Veillonella 22	0.335452	7.47431	0.0698676	0.79153	0.878293	0.878293	FALSE
Unnamed Veillonella 23	0.127014	7.4654	0.000685007	0.97912	0.990565	0.990565	FALSE
Unnamed Veillonella 24	0.13298	7.44692	0.000142477	0.990476	0.996232	0.996232	FALSE
Unnamed Veillonella 25	-0.387065	7.44997	0.206546	0.649488	0.778672	0.778672	FALSE
Unnamed Veillonella 26	0.0760083	7.41935	-3.29314e-08	1	1	1	FALSE
Unnamed Veillonella 27	-0.550885	7.41218	0.390682	0.531941	0.705947	0.705947	FALSE
Unnamed Veillonella 28	-0.0151257	7.40959	0.0109162	0.916788	0.960048	0.960048	FALSE
Unnamed Veillonella 29	0.76803	7.43652	0.41667	0.518603	0.694349	0.694349	FALSE
Unnamed Veillonella 3	0.698306	7.77557	0.379378	0.537936	0.707574	0.707574	FALSE
Unnamed Veillonella 30	0.319662	7.39897	0.0464267	0.829402	0.904414	0.904414	FALSE
Unnamed Veillonella 31	0.274197	7.4114	0.0158292	0.899879	0.953299	0.953299	FALSE
Unnamed Veillonella 32	0.23575	7.4004	0.037707	0.846033	0.915302	0.915302	FALSE
Unnamed Veillonella 33	0.560169	7.39124	0.276168	0.599224	0.754917	0.754917	FALSE
Unnamed Veillonella 34	0.900536	7.36234	0.562516	0.453248	0.661346	0.661346	FALSE
Unnamed Veillonella 35	-0.563739	7.38208	0.396546	0.528878	0.703681	0.703681	FALSE
Unnamed Veillonella 36	0.338647	7.32967	0.0612661	0.804506	0.887006	0.887006	FALSE
Unnamed Veillonella 37	0.542068	7.36669	0.236502	0.626744	0.770521	0.770521	FALSE
Unnamed Veillonella 38	0.00478768	7.38781	0.00589654	0.938791	0.971706	0.971706	FALSE
Unnamed Veillonella 39	0.559099	7.36227	0.307129	0.579447	0.739692	0.739692	FALSE
Unnamed Veillonella 4	0.363536	7.78497	0.132753	0.715594	0.82196	0.82196	FALSE
Unnamed Veillonella 40	0.306803	7.3444	0.0455712	0.830957	0.904646	0.904646	FALSE
Unnamed Veillonella 41	0.018259	7.33935	4.49811e-05	0.994649	0.998483	0.998483	FALSE
Unnamed Veillonella 42	0.162525	7.3287	0.00439133	0.947165	0.975338	0.975338	FALSE
Unnamed Veillonella 43	0.323051	7.28824	0.0496836	0.823615	0.901757	0.901757	FALSE
Unnamed Veillonella 44	0.478095	7.30023	0.173659	0.67688	0.796162	0.796162	FALSE
Unnamed Veillonella 45	8.58646e-05	7.30039	0.0142849	0.904864	0.956304	0.956304	FALSE
Unnamed Veillonella 46	-0.0422211	7.28938	0.000144045	0.990424	0.996232	0.996232	FALSE
Unnamed Veillonella 47	0.0176116	7.26952	0.00582802	0.939147	0.971706	0.971706	FALSE
Unnamed Veillonella 48	0.398605	7.29227	0.0961764	0.756467	0.856966	0.856966	FALSE
Unnamed Veillonella 49	-0.632298	7.24357	0.43211	0.510956	0.69131	0.69131	FALSE
Unnamed Veillonella 5	0.170258	7.7308	0.00718686	0.93244	0.968079	0.968079	FALSE
Unnamed Veillonella 50	0.207592	7.22518	0.0239049	0.877127	0.937227	0.937227	FALSE
Unnamed Veillonella 51	3.16354	7.22831	8.00619	0.00466177	0.0420288	0.0420288	FALSE
Unnamed Veillonella 52	0.223314	7.2257	0.0107237	0.917522	0.960236	0.960236	FALSE
Unnamed Veillonella 53	0.447105	7.23631	0.184374	0.667641	0.789943	0.789943	FALSE
Unnamed Veillonella 54	2.04342	7.21306	1.95836	0.161689	0.416494	0.416494	FALSE
Unnamed Veillonella 55	0.384268	7.20073	0.21346	0.644069	0.776381	0.776381	FALSE
Unnamed Veillonella 56	0.638108	7.22378	0.356808	0.550284	0.717936	0.717936	FALSE
Unnamed Veillonella 58	2.10834	7.18904	4.60218	0.0319314	0.149387	0.149387	FALSE
Unnamed Veillonella 6	0.290811	7.66898	0.0744974	0.784898	0.874297	0.874297	FALSE
Unnamed Veillonella 60	0.42917	7.18164	0.103294	0.747911	0.848941	0.848941	FALSE
Unnamed Veillonella 61	2.4121	7.14499	4.86342	0.0274319	0.135443	0.135443	FALSE
Unnamed Veillonella 62	0.979689	7.1709	0.752788	0.385595	0.622055	0.622055	FALSE
Unnamed Veillonella 63	0.201569	7.16035	0.00784467	0.929424	0.96697	0.96697	FALSE
Unnamed Veillonella 66	0.267336	7.17541	0.0441673	0.833543	0.90545	0.90545	FALSE
Unnamed Veillonella 67	0.288066	7.13637	0.0202419	0.886864	0.944714	0.944714	FALSE
Unnamed Veillonella 68	2.18809	7.11349	4.42196	0.0354793	0.157474	0.157474	FALSE
Unnamed Veillonella 7	0.564519	7.70268	0.226403	0.634204	0.772248	0.772248	FALSE
Unnamed Veillonella 73	2.19575	7.0586	4.52359	0.0334306	0.15364	0.15364	FALSE
Unnamed Veillonella 79	2.71291	7.03812	4.90391	0.026796	0.13341	0.13341	FALSE
Unnamed Veillonella 8	0.5545	7.68043	0.179953	0.671414	0.79224	0.79224	FALSE
Unnamed Veillonella 80	2.50721	7.02912	4.99364	0.0254406	0.129076	0.129076	FALSE
Unnamed Veillonella 88	2.33405	6.92116	5.68763	0.0170849	0.0989096	0.0989096	FALSE
Unnamed Veillonella 9	-0.236559	7.68025	0.119414	0.729671	0.832056	0.832056	FALSE
Unnamed Veillonella 98	1.72564	6.83518	2.43463	0.118682	0.348201	0.348201	FALSE
Unnamed Fusobacterium	0.752905	8.4629	1.33766	0.247447	0.498969	0.498969	FALSE
Unnamed Fusobacterium 1	0.270824	8.43961	0.167165	0.682644	0.799449	0.799449	FALSE
Unnamed Fusobacterium 10	0.473506	8.13247	0.561875	0.453506	0.661346	0.661346	FALSE
Unnamed Fusobacterium 11	0.62468	8.14699	0.944232	0.331192	0.576295	0.576295	FALSE
Unnamed Fusobacterium 12	0.655087	8.17925	1.01795	0.313006	0.561137	0.561137	FALSE
Unnamed Fusobacterium 13	0.441897	8.14188	0.449587	0.502531	0.690595	0.690595	FALSE
Unnamed Fusobacterium 14	0.620085	8.11658	0.927191	0.335594	0.576295	0.576295	FALSE
Unnamed Fusobacterium 15	0.607632	8.0342	1.01735	0.313147	0.561137	0.561137	FALSE
Unnamed Fusobacterium 16	0.596169	8.02152	0.770918	0.379933	0.616442	0.616442	FALSE
Unnamed Fusobacterium 17	0.803164	8.0738	1.50288	0.220228	0.482158	0.482158	FALSE
Unnamed Fusobacterium 18	0.700075	7.99841	1.30891	0.252592	0.503217	0.503217	FALSE
Unnamed Fusobacterium 19	0.79565	8.00424	1.36589	0.242519	0.497926	0.497926	FALSE
Unnamed Fusobacterium 2	0.37003	8.32188	0.302226	0.58249	0.741936	0.741936	FALSE
Unnamed Fusobacterium 20	0.981571	7.94916	2.55369	0.110037	0.332377	0.332377	FALSE
Unnamed Fusobacterium 21	0.533721	7.94712	0.725137	0.394464	0.626483	0.626483	FALSE
Unnamed Fusobacterium 22	0.525304	7.93159	0.614473	0.433108	0.64913	0.64913	FALSE
Unnamed Fusobacterium 23	0.901675	7.96753	1.81229	0.178234	0.438243	0.438243	FALSE
Unnamed Fusobacterium 24	0.937737	7.91651	2.30341	0.12909	0.366921	0.366921	FALSE
Unnamed Fusobacterium 25	0.45131	7.88439	0.511113	0.474657	0.675684	0.675684	FALSE
Unnamed Fusobacterium 26	0.63448	7.90729	1.09105	0.29624	0.545522	0.545522	FALSE
Unnamed Fusobacterium 27	0.440971	7.8803	0.483671	0.486764	0.681769	0.681769	FALSE
Unnamed Fusobacterium 28	0.635184	7.86532	0.944908	0.331019	0.576295	0.576295	FALSE
Unnamed Fusobacterium 29	0.844882	7.95556	1.54419	0.213995	0.480412	0.480412	FALSE
Unnamed Fusobacterium 3	0.735031	8.29699	1.18839	0.275654	0.526663	0.526663	FALSE
Unnamed Fusobacterium 30	0.0798984	7.86091	0.0120579	0.912561	0.960048	0.960048	FALSE
Unnamed Fusobacterium 31	0.988452	7.87091	2.62121	0.105444	0.32585	0.32585	FALSE
Unnamed Fusobacterium 32	0.673946	7.84113	1.00051	0.317186	0.563427	0.563427	FALSE
Unnamed Fusobacterium 33	0.759779	7.87121	1.24234	0.26502	0.516029	0.516029	FALSE
Unnamed Fusobacterium 34	1.1506	7.86303	3.20546	0.0733928	0.254595	0.254595	FALSE
Unnamed Fusobacterium 35	0.718577	7.79797	1.11533	0.290927	0.541499	0.541499	FALSE
Unnamed Fusobacterium 36	0.451358	7.85139	0.492652	0.482747	0.681039	0.681039	FALSE
Unnamed Fusobacterium 37	0.665233	7.78323	1.05979	0.303263	0.551417	0.551417	FALSE
Unnamed Fusobacterium 38	0.222296	7.78079	0.113724	0.735943	0.837553	0.837553	FALSE
Unnamed Fusobacterium 39	0.484993	7.7938	0.446306	0.504094	0.690595	0.690595	FALSE
Unnamed Fusobacterium 4	0.318712	8.24172	0.243297	0.621835	0.767211	0.767211	FALSE
Unnamed Fusobacterium 40	0.638233	7.7964	0.925305	0.336086	0.576295	0.576295	FALSE
Unnamed Fusobacterium 41	0.585441	7.76863	0.711859	0.398827	0.628475	0.628475	FALSE
Unnamed Fusobacterium 42	-0.0437408	8.3389	0.254596	0.613857	0.763901	0.763901	FALSE
Unnamed Fusobacterium 43	0.372317	7.72024	0.291434	0.589303	0.74586	0.74586	FALSE
Unnamed Fusobacterium 44	0.612063	7.75987	0.829541	0.362405	0.600386	0.600386	FALSE
Unnamed Fusobacterium 45	0.931796	7.72426	1.98056	0.159331	0.412573	0.412573	FALSE
Unnamed Fusobacterium 46	0.517238	7.76774	0.591729	0.441751	0.655653	0.655653	FALSE
Unnamed Fusobacterium 47	0.863998	7.70913	1.66484	0.196951	0.462575	0.462575	FALSE
Unnamed Fusobacterium 48	0.702219	7.7099	1.0873	0.297069	0.545889	0.545889	FALSE
Unnamed Fusobacterium 49	0.531851	7.6984	0.716926	0.397154	0.62771	0.62771	FALSE
Unnamed Fusobacterium 5	0.802908	8.253	1.58811	0.207597	0.473441	0.473441	FALSE
Unnamed Fusobacterium 50	1.05654	7.69479	2.3962	0.121631	0.352078	0.352078	FALSE
Unnamed Fusobacterium 51	0.898881	7.66203	1.49881	0.220854	0.482158	0.482158	FALSE
Unnamed Fusobacterium 52	0.667998	7.69044	0.974517	0.323556	0.569762	0.569762	FALSE
Unnamed Fusobacterium 53	0.625109	7.65496	0.890769	0.345269	0.583084	0.583084	FALSE
Unnamed Fusobacterium 54	-0.02545	7.65285	0.00254495	0.959766	0.984419	0.984419	FALSE
Unnamed Fusobacterium 55	0.955865	7.65881	2.1414	0.143371	0.388154	0.388154	FALSE
Unnamed Fusobacterium 57	0.870883	7.64442	1.60476	0.20523	0.471157	0.471157	FALSE
Unnamed Fusobacterium 58	0.367912	7.63196	0.272945	0.601363	0.755961	0.755961	FALSE
Unnamed Fusobacterium 59	1.31282	7.6034	3.92862	0.0474708	0.188036	0.188036	FALSE
Unnamed Fusobacterium 6	0.549662	8.21263	0.742814	0.388761	0.62324	0.62324	FALSE
Unnamed Fusobacterium 60	1.20448	7.63546	3.39607	0.065352	0.235676	0.235676	FALSE
Unnamed Fusobacterium 61	0.489661	7.57432	0.472468	0.491854	0.684405	0.684405	FALSE
Unnamed Fusobacterium 62	0.649386	7.56709	0.966498	0.325555	0.571373	0.571373	FALSE
Unnamed Fusobacterium 63	0.915403	7.57573	1.79348	0.180503	0.441315	0.441315	FALSE
Unnamed Fusobacterium 64	0.820564	7.58305	1.42098	0.233241	0.493571	0.493571	FALSE
Unnamed Fusobacterium 66	1.06141	7.55688	2.73303	0.0982924	0.308232	0.308232	FALSE
Unnamed Fusobacterium 67	0.636942	7.49832	1.01265	0.314268	0.56217	0.56217	FALSE
Unnamed Fusobacterium 68	0.782904	7.48409	1.36161	0.243259	0.497926	0.497926	FALSE
Unnamed Fusobacterium 69	0.801687	7.50737	1.37615	0.240757	0.497211	0.497211	FALSE
Unnamed Fusobacterium 7	0.628935	8.17583	0.915904	0.338553	0.577626	0.577626	FALSE
Unnamed Fusobacterium 77	0.415287	7.40704	0.354105	0.551799	0.718224	0.718224	FALSE
Unnamed Fusobacterium 78	0.859211	7.43465	1.52778	0.216446	0.480959	0.480959	FALSE
Unnamed Fusobacterium 8	0.652545	8.21461	0.993172	0.318968	0.565132	0.565132	FALSE
Unnamed Fusobacterium 82	0.0904967	7.3301	0.0142664	0.904925	0.956304	0.956304	FALSE
Unnamed Fusobacterium 87	-0.210569	7.31354	0.0754066	0.783622	0.873438	0.873438	FALSE
Unnamed Fusobacterium 9	0.819412	8.21449	1.74963	0.185923	0.447612	0.447612	FALSE
Unnamed Fusobacterium 96	0.884722	7.18211	1.84422	0.174457	0.432907	0.432907	FALSE
Unnamed Fusobacteriaceae	0.488899	7.52431	0.476115	0.490187	0.684335	0.684335	FALSE
Unnamed Fusobacteriaceae 1	-0.458374	7.43136	0.398879	0.527669	0.702611	0.702611	FALSE
Unnamed Fusobacteriaceae 11	0.415533	7.10923	0.366415	0.544965	0.714106	0.714106	FALSE
Unnamed Fusobacteriaceae 2	-0.00384084	7.26482	0.00119305	0.972446	0.988435	0.988435	FALSE
Unnamed Fusobacteriaceae 20	0.379384	6.96822	0.286114	0.592721	0.748614	0.748614	FALSE
Unnamed Fusobacteriaceae 3	0.0840982	7.26619	0.0171691	0.895751	0.951709	0.951709	FALSE
Unnamed Fusobacteriaceae 4	-0.255077	7.27181	0.065292	0.798319	0.880906	0.880906	FALSE
Unnamed Fusobacteriaceae 5	0.136195	7.19377	0.0460947	0.830004	0.904414	0.904414	FALSE
Unnamed Leptotrichiaceae	-0.0198291	7.33687	0.000757846	0.978038	0.990565	0.990565	FALSE
Unnamed Leptotrichiaceae 1	0.567446	7.15617	0.630312	0.427241	0.647182	0.647182	FALSE
Unnamed Leptotrichiaceae 6	0.793179	7.08522	1.26841	0.260065	0.509245	0.509245	FALSE
Unnamed Leptotrichiaceae 9	0.479031	7.05651	0.446376	0.504061	0.690595	0.690595	FALSE
Unnamed Escherichia-Shigella	-3.86136	10.4992	12.8491	0.000337645	0.0110276	0.0110276	TRUE
Unnamed Escherichia-Shigella 1	-4.00342	10.3032	15.1298	0.000100364	0.00793045	0.00793045	TRUE
Unnamed Escherichia-Shigella 10	-4.3327	10.0383	16.8306	4.08683e-05	0.00793045	0.00793045	TRUE
Unnamed Escherichia-Shigella 11	-4.13032	10.0099	14.2403	0.000160888	0.00893543	0.00893543	TRUE
Unnamed Escherichia-Shigella 12	-2.94528	9.92507	7.75223	0.00536464	0.0466643	0.0466643	FALSE
Unnamed Escherichia-Shigella 13	-3.54723	9.85164	12.1927	0.000479772	0.0130188	0.0130188	TRUE
Unnamed Escherichia-Shigella 14	-3.68212	9.85598	11.0877	0.00086903	0.0151954	0.0151954	TRUE
Unnamed Escherichia-Shigella 15	-4.54619	9.84073	17.2628	3.25504e-05	0.00793045	0.00793045	TRUE
Unnamed Escherichia-Shigella 16	-3.31859	9.82833	9.85529	0.00169344	0.0207896	0.0207896	TRUE
Unnamed Escherichia-Shigella 17	-3.43957	9.823	9.90305	0.00165005	0.0205485	0.0205485	TRUE
Unnamed Escherichia-Shigella 18	-3.85568	9.73016	12.8606	0.00033558	0.0110276	0.0110276	TRUE
Unnamed Escherichia-Shigella 19	-3.54963	9.7168	11.2034	0.000816477	0.0151954	0.0151954	TRUE
Unnamed Escherichia-Shigella 2	-4.16489	10.2296	14.2283	0.000161916	0.00893543	0.00893543	TRUE
Unnamed Escherichia-Shigella 20	-4.7089	9.70974	16.9773	3.78301e-05	0.00793045	0.00793045	TRUE
Unnamed Escherichia-Shigella 21	-3.28814	9.69905	10.438	0.00123448	0.0178073	0.0178073	TRUE
Unnamed Escherichia-Shigella 22	-3.83202	9.69392	11.5626	0.000672919	0.014034	0.014034	TRUE
Unnamed Escherichia-Shigella 23	-3.98871	9.68584	14.0254	0.000180362	0.00893543	0.00893543	TRUE
Unnamed Escherichia-Shigella 24	-4.20822	9.61744	14.8881	0.000114079	0.00793045	0.00793045	TRUE
Unnamed Escherichia-Shigella 25	-3.8575	9.60488	12.6222	0.000381185	0.0117827	0.0117827	TRUE
Unnamed Escherichia-Shigella 26	-4.00744	9.54852	13.3219	0.00026233	0.00966155	0.00966155	TRUE
Unnamed Escherichia-Shigella 27	-3.44511	9.51973	9.96199	0.00159806	0.0200452	0.0200452	TRUE
Unnamed Escherichia-Shigella 28	-4.30716	9.52448	14.8377	0.000117168	0.00793045	0.00793045	TRUE
Unnamed Escherichia-Shigella 29	-4.22403	9.52514	14.3604	0.000150943	0.00893543	0.00893543	TRUE
Unnamed Escherichia-Shigella 3	-3.24179	10.1785	10.2106	0.00139639	0.0193372	0.0193372	TRUE
Unnamed Escherichia-Shigella 30	-3.59127	9.52829	11.8864	0.00056544	0.0130802	0.0130802	TRUE
Unnamed Escherichia-Shigella 31	-3.96457	9.53638	11.9474	0.000547244	0.0130188	0.0130188	TRUE
Unnamed Escherichia-Shigella 32	-3.79247	9.50396	12.1484	0.000491301	0.0130188	0.0130188	TRUE
Unnamed Escherichia-Shigella 33	-3.57509	9.48622	11.3955	0.000736237	0.0145073	0.0145073	TRUE
Unnamed Escherichia-Shigella 34	-4.08248	9.45894	14.5838	0.000134063	0.00859496	0.00859496	TRUE
Unnamed Escherichia-Shigella 35	-4.12858	9.47487	13.9501	0.000187723	0.00893543	0.00893543	TRUE
Unnamed Escherichia-Shigella 36	-3.51073	9.47449	11.1746	0.000829267	0.0151954	0.0151954	TRUE
Unnamed Escherichia-Shigella 37	-3.94076	9.41966	12.9455	0.000320683	0.0110276	0.0110276	TRUE
Unnamed Escherichia-Shigella 38	-4.42838	9.36447	15.2926	9.20766e-05	0.00793045	0.00793045	TRUE
Unnamed Escherichia-Shigella 39	-4.1611	9.32271	15.4029	8.68536e-05	0.00793045	0.00793045	TRUE
Unnamed Escherichia-Shigella 4	-3.79294	10.1837	12.4477	0.000418518	0.0127097	0.0127097	TRUE
Unnamed Escherichia-Shigella 40	-3.45944	9.3402	11.7814	0.000598244	0.0130812	0.0130812	TRUE
Unnamed Escherichia-Shigella 41	-3.43451	9.28999	9.74674	0.00179641	0.0217454	0.0217454	TRUE
Unnamed Escherichia-Shigella 42	-4.10871	9.26484	15.2451	9.44189e-05	0.00793045	0.00793045	TRUE
Unnamed Escherichia-Shigella 43	-4.12791	9.21161	13.7485	0.000208983	0.00893543	0.00893543	TRUE
Unnamed Escherichia-Shigella 44	-3.2224	9.19838	9.30477	0.00228558	0.0263756	0.0263756	TRUE
Unnamed Escherichia-Shigella 45	-3.08838	9.12572	7.83633	0.00512066	0.0454557	0.0454557	FALSE
Unnamed Escherichia-Shigella 5	-4.2723	10.1234	14.995	0.000107794	0.00793045	0.00793045	TRUE
Unnamed Escherichia-Shigella 6	-3.33707	10.1571	10.0634	0.00151243	0.0195496	0.0195496	TRUE
Unnamed Escherichia-Shigella 7	-3.19221	10.0963	10.1811	0.00141884	0.0194922	0.0194922	TRUE
Unnamed Escherichia-Shigella 8	-3.11472	10.0897	10.072	0.00150542	0.0195496	0.0195496	TRUE
Unnamed Escherichia-Shigella 9	-3.95173	10.0734	13.7248	0.000211642	0.00893543	0.00893543	TRUE
Unnamed Enterobacteriaceae	-3.6014	10.5936	12.1617	0.000487805	0.0130188	0.0130188	TRUE
Unnamed Enterobacteriaceae 1	-3.99601	10.2825	13.7715	0.000206441	0.00893543	0.00893543	TRUE
Unnamed Enterobacteriaceae 10	-3.51348	9.84978	10.9547	0.000933669	0.0155402	0.0155402	TRUE
Unnamed Enterobacteriaceae 11	-3.61494	9.84926	11.7573	0.000606066	0.0130812	0.0130812	TRUE
Unnamed Enterobacteriaceae 12	-3.7012	9.74235	11.8249	0.000584452	0.0130812	0.0130812	TRUE
Unnamed Enterobacteriaceae 13	-3.25164	9.68616	10.0478	0.00152531	0.0195579	0.0195579	TRUE
Unnamed Enterobacteriaceae 14	-3.99926	9.68242	13.4985	0.000238759	0.00961146	0.00961146	TRUE
Unnamed Enterobacteriaceae 15	-3.55329	9.68502	11.0876	0.00086906	0.0151954	0.0151954	TRUE
Unnamed Enterobacteriaceae 16	-3.81419	9.67903	11.9413	0.00054903	0.0130188	0.0130188	TRUE
Unnamed Enterobacteriaceae 17	-3.71975	9.65928	12.0788	0.000509985	0.0130188	0.0130188	TRUE
Unnamed Enterobacteriaceae 18	-4.2058	9.6367	14.8066	0.000119117	0.00793045	0.00793045	TRUE
Unnamed Enterobacteriaceae 19	-4.07529	9.56169	13.4335	0.000247169	0.0096274	0.0096274	TRUE
Unnamed Enterobacteriaceae 2	-3.5706	10.2535	10.1023	0.00148083	0.0195496	0.0195496	TRUE
Unnamed Enterobacteriaceae 20	-4.41087	9.52057	15.8452	6.87415e-05	0.00793045	0.00793045	TRUE
Unnamed Enterobacteriaceae 21	-3.99351	9.4898	13.8404	0.000199011	0.00893543	0.00893543	TRUE
Unnamed Enterobacteriaceae 22	-4.83404	9.44305	18.3717	1.81739e-05	0.00786477	0.00786477	TRUE
Unnamed Enterobacteriaceae 23	-3.38932	9.41149	10.4207	0.00124613	0.0178269	0.0178269	TRUE
Unnamed Enterobacteriaceae 24	-3.59323	9.33059	11.0884	0.000868694	0.0151954	0.0151954	TRUE
Unnamed Enterobacteriaceae 25	-3.8473	9.13247	12.2316	0.000469876	0.0130188	0.0130188	TRUE
Unnamed Enterobacteriaceae 3	-3.90856	10.2694	14.8383	0.00011713	0.00793045	0.00793045	TRUE
Unnamed Enterobacteriaceae 4	-3.32374	10.0051	10.6059	0.00112726	0.0172856	0.0172856	TRUE
Unnamed Enterobacteriaceae 5	-3.82311	9.97928	13.3889	0.000253123	0.0096274	0.0096274	TRUE
Unnamed Enterobacteriaceae 6	-4.18718	9.94397	14.4856	0.000141237	0.0087315	0.0087315	TRUE
Unnamed Enterobacteriaceae 7	-3.2833	9.95985	9.46766	0.00209126	0.0244795	0.0244795	TRUE
Unnamed Enterobacteriaceae 8	-3.95271	9.90774	13.9694	0.000185808	0.00893543	0.00893543	TRUE
Unnamed Enterobacteriaceae 9	-3.78654	9.89103	11.7954	0.000593782	0.0130812	0.0130812	TRUE
Unnamed Actinobacillus	-2.48175	8.25685	5.63637	0.0175915	0.0998392	0.0998392	FALSE
Unnamed Actinobacillus 1	-2.05711	8.18285	3.84737	0.049824	0.196012	0.196012	FALSE
Unnamed Actinobacillus 10	-2.03731	7.86282	3.73058	0.0534249	0.205965	0.205965	FALSE
Unnamed Actinobacillus 101	1.29105	7.07205	3.6302	0.0567399	0.214916	0.214916	FALSE
Unnamed Actinobacillus 102	-2.21416	7.21574	5.16153	0.0230926	0.12187	0.12187	FALSE
Unnamed Actinobacillus 103	1.32937	7.0824	2.99194	0.0836796	0.278758	0.278758	FALSE
Unnamed Actinobacillus 104	-1.9763	7.20887	1.86705	0.171813	0.428543	0.428543	FALSE
Unnamed Actinobacillus 108	-2.84421	7.2376	4.77604	0.0288584	0.139787	0.139787	FALSE
Unnamed Actinobacillus 109	1.3868	6.98852	3.41382	0.0646525	0.23364	0.23364	FALSE
Unnamed Actinobacillus 11	-1.73417	7.82658	2.88242	0.0895515	0.289745	0.289745	FALSE
Unnamed Actinobacillus 110	-1.26426	7.12855	2.02077	0.15516	0.40756	0.40756	FALSE
Unnamed Actinobacillus 112	1.377	7.02859	4.42983	0.0353159	0.157151	0.157151	FALSE
Unnamed Actinobacillus 113	-2.60592	7.17401	6.77416	0.00924869	0.0684005	0.0684005	FALSE
Unnamed Actinobacillus 115	-1.27338	7.03535	2.241	0.134394	0.375033	0.375033	FALSE
Unnamed Actinobacillus 117	1.68256	7.00545	5.90026	0.0151386	0.0919472	0.0919472	FALSE
Unnamed Actinobacillus 12	-1.3807	7.83078	1.98645	0.158712	0.412573	0.412573	FALSE
Unnamed Actinobacillus 120	-1.70687	7.10113	3.98629	0.0458718	0.184022	0.184022	FALSE
Unnamed Actinobacillus 121	-1.85185	7.14842	2.04333	0.152875	0.405248	0.405248	FALSE
Unnamed Actinobacillus 123	-2.26031	7.19739	2.56943	0.108947	0.331437	0.331437	FALSE
Unnamed Actinobacillus 126	-1.21391	7.01078	2.10765	0.146564	0.393337	0.393337	FALSE
Unnamed Actinobacillus 128	-2.29827	7.13428	4.55219	0.0328766	0.152549	0.152549	FALSE
Unnamed Actinobacillus 13	-1.89986	7.80375	2.93157	0.0868632	0.285629	0.285629	FALSE
Unnamed Actinobacillus 130	1.11683	6.96128	2.58415	0.107938	0.329886	0.329886	FALSE
Unnamed Actinobacillus 135	-1.08639	7.08944	1.50068	0.220567	0.482158	0.482158	FALSE
Unnamed Actinobacillus 14	-1.49371	7.82147	1.71618	0.190186	0.455792	0.455792	FALSE
Unnamed Actinobacillus 140	-1.61911	7.08633	3.98432	0.0459257	0.184022	0.184022	FALSE
Unnamed Actinobacillus 144	-2.30735	7.06678	5.25211	0.0219202	0.117111	0.117111	FALSE
Unnamed Actinobacillus 145	-2.27373	7.08646	4.55362	0.0328493	0.152549	0.152549	FALSE
Unnamed Actinobacillus 147	-2.06886	7.06347	4.98947	0.0255021	0.129076	0.129076	FALSE
Unnamed Actinobacillus 148	-2.13995	7.10251	2.40585	0.120882	0.352078	0.352078	FALSE
Unnamed Actinobacillus 149	1.41268	6.95874	2.87155	0.0901578	0.290621	0.290621	FALSE
Unnamed Actinobacillus 15	-1.12876	7.78866	1.33788	0.247408	0.498969	0.498969	FALSE
Unnamed Actinobacillus 158	-2.25923	7.06954	3.02653	0.081913	0.275859	0.275859	FALSE
Unnamed Actinobacillus 16	-1.20612	7.78917	1.63555	0.200937	0.466249	0.466249	FALSE
Unnamed Actinobacillus 164	0.930934	6.88253	1.83478	0.175564	0.432907	0.432907	FALSE
Unnamed Actinobacillus 17	-1.76205	7.76861	2.92978	0.0869592	0.285629	0.285629	FALSE
Unnamed Actinobacillus 18	-1.49838	7.75628	1.67161	0.196044	0.462575	0.462575	FALSE
Unnamed Actinobacillus 19	-1.69593	7.75663	2.45401	0.117225	0.346273	0.346273	FALSE
Unnamed Actinobacillus 199	-2.59895	6.9851	3.08073	0.0792251	0.268373	0.268373	FALSE
Unnamed Actinobacillus 2	-2.18824	8.08134	3.84879	0.049782	0.196012	0.196012	FALSE
Unnamed Actinobacillus 20	-2.06129	7.74386	3.64637	0.0561914	0.213917	0.213917	FALSE
Unnamed Actinobacillus 201	-2.42424	6.95067	3.76435	0.0523561	0.203203	0.203203	FALSE
Unnamed Actinobacillus 204	-2.21023	6.94894	5.87945	0.0153186	0.092715	0.092715	FALSE
Unnamed Actinobacillus 21	-1.32551	7.70127	1.80665	0.178911	0.439283	0.439283	FALSE
Unnamed Actinobacillus 22	-1.78037	7.7281	2.9965	0.0834447	0.278758	0.278758	FALSE
Unnamed Actinobacillus 23	-2.05602	7.69045	3.72262	0.05368	0.206031	0.206031	FALSE
Unnamed Actinobacillus 24	-1.65484	7.74619	2.88978	0.0891431	0.288964	0.288964	FALSE
Unnamed Actinobacillus 247	-2.21671	6.87133	5.13806	0.0234068	0.122779	0.122779	FALSE
Unnamed Actinobacillus 25	-1.94296	7.70539	3.43963	0.0636501	0.230912	0.230912	FALSE
Unnamed Actinobacillus 253	-3.92114	6.89608	8.62488	0.00331602	0.0337225	0.0337225	TRUE
Unnamed Actinobacillus 26	-1.91162	7.69515	3.35995	0.0668002	0.238907	0.238907	FALSE
Unnamed Actinobacillus 27	-1.13191	7.70817	1.2756	0.258719	0.507183	0.507183	FALSE
Unnamed Actinobacillus 28	-2.29532	7.65725	4.07704	0.0434697	0.177866	0.177866	FALSE
Unnamed Actinobacillus 284	-1.21116	6.81718	1.49523	0.221407	0.482461	0.482461	FALSE
Unnamed Actinobacillus 287	-3.15368	6.84002	4.66069	0.0308607	0.145163	0.145163	FALSE
Unnamed Actinobacillus 29	1.19068	7.50687	3.07725	0.0793946	0.268422	0.268422	FALSE
Unnamed Actinobacillus 3	-1.1356	8.04276	1.32417	0.249844	0.501136	0.501136	FALSE
Unnamed Actinobacillus 30	-1.21128	7.67996	1.40868	0.235275	0.493649	0.493649	FALSE
Unnamed Actinobacillus 31	-1.84286	7.62183	2.84297	0.0917744	0.292377	0.292377	FALSE
Unnamed Actinobacillus 32	-1.61971	7.58318	2.24828	0.133763	0.374666	0.374666	FALSE
Unnamed Actinobacillus 33	-1.45367	7.54583	2.2139	0.136772	0.377596	0.377596	FALSE
Unnamed Actinobacillus 34	-1.73341	7.58209	2.74317	0.0976709	0.307155	0.307155	FALSE
Unnamed Actinobacillus 35	1.03404	7.45851	2.2003	0.137984	0.379128	0.379128	FALSE
Unnamed Actinobacillus 36	-1.21197	7.62028	1.59584	0.206493	0.472514	0.472514	FALSE
Unnamed Actinobacillus 37	-1.51809	7.52885	2.08096	0.149146	0.398414	0.398414	FALSE
Unnamed Actinobacillus 38	-1.33569	7.52764	1.78727	0.181259	0.441914	0.441914	FALSE
Unnamed Actinobacillus 39	-1.64813	7.50768	2.45956	0.116812	0.346115	0.346115	FALSE
Unnamed Actinobacillus 4	-1.12881	7.96355	1.21319	0.2707	0.521226	0.521226	FALSE
Unnamed Actinobacillus 41	-1.93346	7.48995	3.34351	0.0674707	0.239915	0.239915	FALSE
Unnamed Actinobacillus 42	-1.52233	7.52413	2.66425	0.102626	0.319507	0.319507	FALSE
Unnamed Actinobacillus 43	-1.82052	7.47382	2.8636	0.0906044	0.290976	0.290976	FALSE
Unnamed Actinobacillus 44	-1.57023	7.47023	1.91108	0.166843	0.423451	0.423451	FALSE
Unnamed Actinobacillus 45	1.25814	7.3755	3.63515	0.0565715	0.214749	0.214749	FALSE
Unnamed Actinobacillus 46	-1.70175	7.50998	2.92008	0.0874838	0.286808	0.286808	FALSE
Unnamed Actinobacillus 47	-2.42329	7.46598	5.61779	0.0177791	0.10053	0.10053	FALSE
Unnamed Actinobacillus 48	-1.00076	7.44039	1.11077	0.291915	0.541952	0.541952	FALSE
Unnamed Actinobacillus 49	-1.62011	7.43019	2.4416	0.118156	0.347245	0.347245	FALSE
Unnamed Actinobacillus 5	-1.09173	7.9908	1.27853	0.258173	0.506686	0.506686	FALSE
Unnamed Actinobacillus 50	-1.73178	7.44567	2.81084	0.0936295	0.297381	0.297381	FALSE
Unnamed Actinobacillus 51	-1.47778	7.4451	2.27569	0.131416	0.371245	0.371245	FALSE
Unnamed Actinobacillus 52	-1.90743	7.42078	3.01154	0.0826739	0.277342	0.277342	FALSE
Unnamed Actinobacillus 53	0.770021	7.31666	1.11218	0.291609	0.541952	0.541952	FALSE
Unnamed Actinobacillus 54	1.45109	7.30695	5.09941	0.023934	0.124241	0.124241	FALSE
Unnamed Actinobacillus 56	1.51802	7.28957	4.79668	0.0285146	0.139039	0.139039	FALSE
Unnamed Actinobacillus 57	-0.869589	7.36668	0.672651	0.412129	0.635824	0.635824	FALSE
Unnamed Actinobacillus 58	-1.93753	7.38949	3.50428	0.0612104	0.226634	0.226634	FALSE
Unnamed Actinobacillus 59	1.09323	7.2529	2.98328	0.0841288	0.279514	0.279514	FALSE
Unnamed Actinobacillus 6	-2.64218	7.9362	6.03696	0.0140094	0.0885043	0.0885043	FALSE
Unnamed Actinobacillus 60	-1.61588	7.37881	2.02641	0.154585	0.407189	0.407189	FALSE
Unnamed Actinobacillus 61	-1.42782	7.35909	1.44311	0.229637	0.490137	0.490137	FALSE
Unnamed Actinobacillus 62	1.02932	7.2834	2.42214	0.119631	0.350392	0.350392	FALSE
Unnamed Actinobacillus 63	-1.46385	7.36213	1.89157	0.169025	0.426506	0.426506	FALSE
Unnamed Actinobacillus 64	1.01573	7.2571	2.19472	0.138484	0.37926	0.37926	FALSE
Unnamed Actinobacillus 65	-1.58771	7.38897	2.05288	0.151918	0.40333	0.40333	FALSE
Unnamed Actinobacillus 66	-0.537683	7.36823	0.256431	0.612583	0.763901	0.763901	FALSE
Unnamed Actinobacillus 67	-1.69131	7.3782	2.87615	0.0899005	0.290332	0.290332	FALSE
Unnamed Actinobacillus 69	-1.79108	7.26031	4.77295	0.0289103	0.139787	0.139787	FALSE
Unnamed Actinobacillus 7	-1.07422	7.92741	1.39477	0.237602	0.494566	0.494566	FALSE
Unnamed Actinobacillus 70	-1.1475	7.34602	1.07126	0.300661	0.549358	0.549358	FALSE
Unnamed Actinobacillus 71	-1.00144	7.20405	1.43333	0.231222	0.491099	0.491099	FALSE
Unnamed Actinobacillus 73	-3.04597	7.38138	5.90232	0.0151209	0.0919472	0.0919472	FALSE
Unnamed Actinobacillus 74	-1.2676	7.20374	2.46017	0.116766	0.346115	0.346115	FALSE
Unnamed Actinobacillus 75	1.4228	7.16291	4.4988	0.0339187	0.154509	0.154509	FALSE
Unnamed Actinobacillus 78	-1.9914	7.26983	2.53574	0.111295	0.335045	0.335045	FALSE
Unnamed Actinobacillus 79	1.43083	7.15035	4.35377	0.0369271	0.160355	0.160355	FALSE
Unnamed Actinobacillus 8	-1.51692	7.97384	2.20941	0.137171	0.377819	0.377819	FALSE
Unnamed Actinobacillus 81	-1.60245	7.18692	4.198	0.0404717	0.169556	0.169556	FALSE
Unnamed Actinobacillus 82	-1.4589	7.21806	1.83845	0.175133	0.432907	0.432907	FALSE
Unnamed Actinobacillus 84	-2.44555	7.21733	4.4512	0.0348767	0.156517	0.156517	FALSE
Unnamed Actinobacillus 85	-2.95998	7.27669	7.76278	0.00533338	0.0466267	0.0466267	FALSE
Unnamed Actinobacillus 86	0.757462	7.10592	1.17075	0.279247	0.531184	0.531184	FALSE
Unnamed Actinobacillus 88	-1.85218	7.19603	2.44379	0.117991	0.347245	0.347245	FALSE
Unnamed Actinobacillus 89	-2.36631	7.18183	5.10351	0.0238774	0.124241	0.124241	FALSE
Unnamed Actinobacillus 9	-1.29306	7.93418	1.69188	0.193353	0.459206	0.459206	FALSE
Unnamed Actinobacillus 90	1.09364	7.06641	2.26178	0.132602	0.372016	0.372016	FALSE
Unnamed Actinobacillus 91	0.940172	7.12514	1.66287	0.197216	0.462575	0.462575	FALSE
Unnamed Actinobacillus 93	-1.75408	7.17449	1.99471	0.157849	0.412573	0.412573	FALSE
Unnamed Actinobacillus 94	1.4592	7.10084	4.46191	0.0346587	0.156517	0.156517	FALSE
Unnamed Actinobacillus 96	1.00712	7.07075	1.90894	0.167081	0.423451	0.423451	FALSE
Unnamed Actinobacillus 98	-0.794702	7.11006	1.03187	0.30972	0.558463	0.558463	FALSE
Unnamed Pasteurellaceae	-2.86697	7.29452	5.29702	0.0213619	0.114481	0.114481	FALSE
Unnamed Pasteurellaceae 1	-2.00076	7.22961	3.50257	0.0612736	0.226634	0.226634	FALSE
Unnamed Pasteurellaceae 10	-2.10142	7.03778	3.64526	0.0562289	0.213917	0.213917	FALSE
Unnamed Pasteurellaceae 104	-1.59673	6.75487	1.63864	0.200513	0.466249	0.466249	FALSE
Unnamed Pasteurellaceae 12	-1.92943	7.04873	2.97115	0.0847617	0.28054	0.28054	FALSE
Unnamed Pasteurellaceae 14	-2.38487	7.09233	4.84212	0.0277728	0.136478	0.136478	FALSE
Unnamed Pasteurellaceae 16	-2.59439	7.06617	5.36595	0.0205335	0.111074	0.111074	FALSE
Unnamed Pasteurellaceae 17	-2.54011	6.98127	4.37145	0.0365459	0.160355	0.160355	FALSE
Unnamed Pasteurellaceae 18	-2.20768	6.99759	4.00794	0.0452865	0.183157	0.183157	FALSE
Unnamed Pasteurellaceae 2	-2.40623	7.09957	4.3471	0.037072	0.160429	0.160429	FALSE
Unnamed Pasteurellaceae 27	-1.98823	7.04323	3.2944	0.0695163	0.245077	0.245077	FALSE
Unnamed Pasteurellaceae 29	-1.8901	6.9122	1.86852	0.171645	0.428543	0.428543	FALSE
Unnamed Pasteurellaceae 3	-1.78867	7.12768	2.55616	0.109865	0.332377	0.332377	FALSE
Unnamed Pasteurellaceae 30	-1.91449	6.96582	3.77908	0.0518973	0.201875	0.201875	FALSE
Unnamed Pasteurellaceae 32	-3.05564	6.9579	6.97736	0.00825473	0.0638818	0.0638818	FALSE
Unnamed Pasteurellaceae 34	-2.40989	6.93487	4.67458	0.0306121	0.145163	0.145163	FALSE
Unnamed Pasteurellaceae 37	-2.39247	6.99385	5.08152	0.0241822	0.124581	0.124581	FALSE
Unnamed Pasteurellaceae 38	-2.04684	6.94573	3.19072	0.0740572	0.2562	0.2562	FALSE
Unnamed Pasteurellaceae 39	-2.73598	6.9938	5.02279	0.0250159	0.127736	0.127736	FALSE
Unnamed Pasteurellaceae 4	-1.94388	7.09513	3.21621	0.0729125	0.253437	0.253437	FALSE
Unnamed Pasteurellaceae 49	-2.41244	6.8976	4.72023	0.0298098	0.142544	0.142544	FALSE
Unnamed Pasteurellaceae 5	-1.82057	7.12936	2.60123	0.106781	0.327726	0.327726	FALSE
Unnamed Pasteurellaceae 52	-2.36998	6.88957	4.26019	0.0390156	0.165114	0.165114	FALSE
Unnamed Pasteurellaceae 6	-2.37983	7.09234	3.74751	0.0528861	0.204343	0.204343	FALSE
Unnamed Pasteurellaceae 62	-3.12631	6.86409	8.59261	0.00337529	0.0337725	0.0337725	TRUE
Unnamed Pasteurellaceae 8	-2.47704	7.05717	4.44554	0.0349926	0.156517	0.156517	FALSE
Unnamed Pasteurellaceae 99	-2.36793	6.7868	4.25615	0.0391084	0.165114	0.165114	FALSE
Unnamed Moraxella	-0.280908	8.36316	0.15978	0.689359	0.804098	0.804098	FALSE
Unnamed Moraxella 1	-0.57511	8.30009	0.577259	0.447389	0.658529	0.658529	FALSE
Unnamed Moraxella 10	-0.310672	8.02297	0.181824	0.66981	0.791428	0.791428	FALSE
Unnamed Moraxella 100	-0.301172	7.28825	0.142352	0.705954	0.815818	0.815818	FALSE
Unnamed Moraxella 101	-0.760161	7.30659	0.750404	0.386348	0.622111	0.622111	FALSE
Unnamed Moraxella 102	-0.386944	7.27866	0.22714	0.633652	0.772248	0.772248	FALSE
Unnamed Moraxella 103	-0.75255	7.26316	0.739906	0.389691	0.62324	0.62324	FALSE
Unnamed Moraxella 104	0.00969727	7.27171	2.78533e-05	0.995789	0.998604	0.998604	FALSE
Unnamed Moraxella 105	-0.436226	7.24907	0.336626	0.561783	0.723469	0.723469	FALSE
Unnamed Moraxella 106	-0.346143	7.25651	0.206266	0.64971	0.778672	0.778672	FALSE
Unnamed Moraxella 107	0.663905	7.31945	0.443864	0.505263	0.690595	0.690595	FALSE
Unnamed Moraxella 108	-0.510413	7.2365	0.403556	0.525258	0.700409	0.700409	FALSE
Unnamed Moraxella 109	-0.403474	7.24859	0.241935	0.622812	0.767322	0.767322	FALSE
Unnamed Moraxella 11	-0.860236	7.96658	1.50467	0.219954	0.482158	0.482158	FALSE
Unnamed Moraxella 110	-0.229451	7.21501	0.103451	0.747727	0.848941	0.848941	FALSE
Unnamed Moraxella 111	-0.383395	7.19139	0.291205	0.589449	0.74586	0.74586	FALSE
Unnamed Moraxella 112	-0.588057	7.21744	0.468768	0.493555	0.684751	0.684751	FALSE
Unnamed Moraxella 113	-0.295555	7.225	0.151801	0.69682	0.808079	0.808079	FALSE
Unnamed Moraxella 114	-0.783162	7.18384	0.875338	0.349482	0.586543	0.586543	FALSE
Unnamed Moraxella 115	0.0796506	7.17496	0.00623478	0.937064	0.971292	0.971292	FALSE
Unnamed Moraxella 116	-0.57135	7.21995	0.471591	0.492256	0.684414	0.684414	FALSE
Unnamed Moraxella 118	-0.426137	7.17061	0.229691	0.631753	0.770682	0.770682	FALSE
Unnamed Moraxella 119	0.208165	7.15035	0.0574108	0.810636	0.890928	0.890928	FALSE
Unnamed Moraxella 12	-0.85115	8.01176	1.4923	0.221859	0.482461	0.482461	FALSE
Unnamed Moraxella 120	0.0362117	7.18701	0.000212053	0.988382	0.996082	0.996082	FALSE
Unnamed Moraxella 122	-1.12188	7.09752	1.84178	0.174743	0.432907	0.432907	FALSE
Unnamed Moraxella 123	0.33124	7.12283	0.166696	0.683065	0.799449	0.799449	FALSE
Unnamed Moraxella 124	0.238007	7.11409	0.0885386	0.766043	0.863295	0.863295	FALSE
Unnamed Moraxella 125	-0.622141	7.10397	0.584575	0.444525	0.655987	0.655987	FALSE
Unnamed Moraxella 127	-1.32821	7.14	2.17236	0.14051	0.381826	0.381826	FALSE
Unnamed Moraxella 128	-0.809971	7.10204	0.941304	0.331943	0.576295	0.576295	FALSE
Unnamed Moraxella 129	-0.00451343	7.06574	0.000393918	0.984165	0.994507	0.994507	FALSE
Unnamed Moraxella 13	-1.00832	8.00581	1.96437	0.161047	0.415458	0.415458	FALSE
Unnamed Moraxella 131	-1.20411	7.06818	1.75614	0.185106	0.447203	0.447203	FALSE
Unnamed Moraxella 132	-0.690763	7.09226	0.652153	0.419344	0.641913	0.641913	FALSE
Unnamed Moraxella 134	0.0768726	7.07515	0.00440273	0.947097	0.975338	0.975338	FALSE
Unnamed Moraxella 135	-0.91407	7.07599	1.0547	0.304427	0.551828	0.551828	FALSE
Unnamed Moraxella 138	0.434212	6.99175	0.261653	0.608987	0.761124	0.761124	FALSE
Unnamed Moraxella 139	-0.235354	6.984	0.0888396	0.765658	0.863295	0.863295	FALSE
Unnamed Moraxella 14	-0.613266	8.00474	0.686405	0.40739	0.632459	0.632459	FALSE
Unnamed Moraxella 15	-0.493411	7.96921	0.441409	0.506443	0.690595	0.690595	FALSE
Unnamed Moraxella 16	-0.413134	7.95519	0.360785	0.54807	0.716548	0.716548	FALSE
Unnamed Moraxella 17	-0.905264	7.92157	1.63739	0.200684	0.466249	0.466249	FALSE
Unnamed Moraxella 18	-1.05962	7.9205	2.12056	0.145334	0.391857	0.391857	FALSE
Unnamed Moraxella 19	-0.5886	7.89797	0.619201	0.431344	0.64913	0.64913	FALSE
Unnamed Moraxella 2	-0.547832	8.19985	0.623402	0.429786	0.648613	0.648613	FALSE
Unnamed Moraxella 20	-0.844517	7.91298	1.47526	0.224517	0.486034	0.486034	FALSE
Unnamed Moraxella 21	-0.32787	7.88089	0.219252	0.639611	0.773026	0.773026	FALSE
Unnamed Moraxella 22	-0.534045	7.87454	0.590692	0.442152	0.655653	0.655653	FALSE
Unnamed Moraxella 23	-0.572011	7.84343	0.634654	0.425653	0.646021	0.646021	FALSE
Unnamed Moraxella 24	-1.12453	7.85934	2.29278	0.129977	0.368238	0.368238	FALSE
Unnamed Moraxella 25	-0.787453	7.82751	1.18339	0.276668	0.528018	0.528018	FALSE
Unnamed Moraxella 26	-0.623172	7.82723	0.76965	0.380325	0.616442	0.616442	FALSE
Unnamed Moraxella 27	-0.469451	7.78625	0.390164	0.532213	0.705947	0.705947	FALSE
Unnamed Moraxella 28	-1.04368	7.76823	2.24489	0.134056	0.374882	0.374882	FALSE
Unnamed Moraxella 29	-0.750658	7.83982	0.915531	0.338651	0.577626	0.577626	FALSE
Unnamed Moraxella 3	-0.675137	8.11457	0.902813	0.342029	0.581098	0.581098	FALSE
Unnamed Moraxella 30	-0.874573	7.75654	1.45608	0.227555	0.487496	0.487496	FALSE
Unnamed Moraxella 31	-0.3147	7.75745	0.220921	0.638339	0.773026	0.773026	FALSE
Unnamed Moraxella 32	-0.403167	7.7651	0.3424	0.558447	0.723469	0.723469	FALSE
Unnamed Moraxella 33	-0.62024	7.79298	0.573958	0.44869	0.658649	0.658649	FALSE
Unnamed Moraxella 34	-0.57958	7.71317	0.62835	0.427961	0.647182	0.647182	FALSE
Unnamed Moraxella 35	-0.351036	7.78953	0.205878	0.650018	0.778672	0.778672	FALSE
Unnamed Moraxella 36	-1.00755	7.76325	1.73718	0.187497	0.450148	0.450148	FALSE
Unnamed Moraxella 37	-0.38668	7.75817	0.266299	0.605825	0.758816	0.758816	FALSE
Unnamed Moraxella 38	-0.682024	7.72846	0.823752	0.364085	0.601941	0.601941	FALSE
Unnamed Moraxella 39	-0.8406	7.68638	1.36287	0.243041	0.497926	0.497926	FALSE
Unnamed Moraxella 4	-0.686012	8.12176	0.897405	0.343478	0.581762	0.581762	FALSE
Unnamed Moraxella 40	-0.116826	7.69066	0.03147	0.859196	0.924343	0.924343	FALSE
Unnamed Moraxella 41	-0.748225	7.72268	0.924655	0.336256	0.576295	0.576295	FALSE
Unnamed Moraxella 42	-0.633105	7.67637	0.866682	0.351876	0.589639	0.589639	FALSE
Unnamed Moraxella 43	-0.51352	7.68141	0.497134	0.480762	0.680457	0.680457	FALSE
Unnamed Moraxella 44	-0.36262	7.68108	0.224126	0.635914	0.77301	0.77301	FALSE
Unnamed Moraxella 45	-0.716058	7.65795	1.00752	0.315497	0.562492	0.562492	FALSE
Unnamed Moraxella 46	-0.828135	7.62543	1.24351	0.264796	0.516029	0.516029	FALSE
Unnamed Moraxella 47	-0.838643	7.63	1.2889	0.256251	0.505728	0.505728	FALSE
Unnamed Moraxella 48	-0.815246	7.62646	1.12065	0.289779	0.541108	0.541108	FALSE
Unnamed Moraxella 49	-0.924786	7.60955	1.66532	0.196886	0.462575	0.462575	FALSE
Unnamed Moraxella 5	-0.723691	8.13495	0.994079	0.318747	0.565132	0.565132	FALSE
Unnamed Moraxella 50	-0.681287	7.6344	0.936396	0.333206	0.576295	0.576295	FALSE
Unnamed Moraxella 51	-0.184689	7.68944	0.0529281	0.818044	0.896792	0.896792	FALSE
Unnamed Moraxella 52	-1.00354	7.69479	1.39411	0.237712	0.494566	0.494566	FALSE
Unnamed Moraxella 53	-0.83085	7.57444	1.37306	0.241287	0.497223	0.497223	FALSE
Unnamed Moraxella 54	-0.780004	7.61048	1.19326	0.274672	0.525367	0.525367	FALSE
Unnamed Moraxella 55	-0.3585	7.63175	0.235393	0.627553	0.770536	0.770536	FALSE
Unnamed Moraxella 56	-0.55307	7.54914	0.59396	0.440892	0.655094	0.655094	FALSE
Unnamed Moraxella 57	-0.494362	7.64908	0.382338	0.536355	0.707171	0.707171	FALSE
Unnamed Moraxella 58	-0.910714	7.58257	1.62897	0.201846	0.467516	0.467516	FALSE
Unnamed Moraxella 59	-0.330795	7.62236	0.19734	0.656877	0.783095	0.783095	FALSE
Unnamed Moraxella 6	-0.946014	8.13834	1.50982	0.219166	0.482158	0.482158	FALSE
Unnamed Moraxella 60	-1.57187	7.54118	3.95586	0.0467085	0.186296	0.186296	FALSE
Unnamed Moraxella 61	-0.850924	7.51341	1.28719	0.256567	0.505728	0.505728	FALSE
Unnamed Moraxella 62	-0.554988	7.54529	0.587442	0.44341	0.655653	0.655653	FALSE
Unnamed Moraxella 63	-0.809824	7.53432	1.28448	0.257068	0.505728	0.505728	FALSE
Unnamed Moraxella 64	-0.449224	7.54198	0.337485	0.561285	0.723469	0.723469	FALSE
Unnamed Moraxella 65	-0.0649459	7.61765	0.0117062	0.913841	0.960048	0.960048	FALSE
Unnamed Moraxella 66	-0.261262	7.58355	0.134929	0.713376	0.820519	0.820519	FALSE
Unnamed Moraxella 67	-0.273863	7.60424	0.148279	0.700186	0.81126	0.81126	FALSE
Unnamed Moraxella 68	-0.901841	7.54243	1.77482	0.182786	0.443141	0.443141	FALSE
Unnamed Moraxella 69	-0.610887	7.53	0.635339	0.425404	0.646021	0.646021	FALSE
Unnamed Moraxella 7	-0.497177	8.1364	0.452589	0.501108	0.690271	0.690271	FALSE
Unnamed Moraxella 70	-0.361268	7.55097	0.279261	0.597186	0.753159	0.753159	FALSE
Unnamed Moraxella 71	-0.657699	7.54166	0.727412	0.393723	0.626411	0.626411	FALSE
Unnamed Moraxella 72	-0.891069	7.5438	1.3847	0.239301	0.496085	0.496085	FALSE
Unnamed Moraxella 73	-0.685012	7.5558	0.616172	0.432473	0.64913	0.64913	FALSE
Unnamed Moraxella 74	-0.949019	7.56968	1.22748	0.267898	0.519879	0.519879	FALSE
Unnamed Moraxella 75	-0.465087	7.54388	0.350571	0.55379	0.719138	0.719138	FALSE
Unnamed Moraxella 76	-0.951606	7.50439	1.40886	0.235245	0.493649	0.493649	FALSE
Unnamed Moraxella 77	-0.734431	7.54562	0.702701	0.401878	0.630118	0.630118	FALSE
Unnamed Moraxella 78	-0.253789	7.42943	0.125029	0.723643	0.827909	0.827909	FALSE
Unnamed Moraxella 79	-0.391261	7.54041	0.232809	0.629449	0.770563	0.770563	FALSE
Unnamed Moraxella 8	-0.41341	8.11622	0.375457	0.540045	0.709808	0.709808	FALSE
Unnamed Moraxella 80	-0.192913	7.47271	0.0769982	0.781407	0.872093	0.872093	FALSE
Unnamed Moraxella 81	-0.00735606	7.49162	0.000860136	0.976603	0.990334	0.990334	FALSE
Unnamed Moraxella 82	-0.873204	7.39902	1.28329	0.257289	0.505728	0.505728	FALSE
Unnamed Moraxella 83	-0.0228315	7.46585	0.00209647	0.96348	0.985322	0.985322	FALSE
Unnamed Moraxella 84	-0.88196	7.3711	1.54408	0.214012	0.480412	0.480412	FALSE
Unnamed Moraxella 85	-0.75515	7.3644	0.960014	0.327183	0.572654	0.572654	FALSE
Unnamed Moraxella 86	-0.285257	7.40817	0.130666	0.717742	0.823335	0.823335	FALSE
Unnamed Moraxella 87	-0.333518	7.429	0.200705	0.654153	0.781215	0.781215	FALSE
Unnamed Moraxella 88	-0.300498	7.37103	0.180953	0.670556	0.791768	0.791768	FALSE
Unnamed Moraxella 89	-0.000803741	7.3923	0.000740155	0.978296	0.990565	0.990565	FALSE
Unnamed Moraxella 9	-0.64937	8.04083	0.833351	0.361305	0.600211	0.600211	FALSE
Unnamed Moraxella 90	-0.579125	7.39849	0.572301	0.449346	0.658649	0.658649	FALSE
Unnamed Moraxella 91	-0.564302	7.35951	0.589324	0.442681	0.655653	0.655653	FALSE
Unnamed Moraxella 92	-0.253295	7.40936	0.134912	0.713392	0.820519	0.820519	FALSE
Unnamed Moraxella 93	-0.135808	7.39814	0.0351044	0.851377	0.918787	0.918787	FALSE
Unnamed Moraxella 94	-0.629048	7.35658	0.552518	0.457291	0.661848	0.661848	FALSE
Unnamed Moraxella 95	-0.423414	7.33242	0.335029	0.562713	0.723469	0.723469	FALSE
Unnamed Moraxella 96	-0.382511	7.36027	0.219028	0.639781	0.773026	0.773026	FALSE
Unnamed Moraxella 97	-0.120768	7.34591	0.0344373	0.85278	0.919727	0.919727	FALSE
Unnamed Moraxella 98	-0.244402	7.30514	0.0855899	0.76986	0.866871	0.866871	FALSE
Unnamed Moraxella 99	-0.873225	7.35557	0.989366	0.319897	0.566199	0.566199	FALSE
Unnamed Bacteria	0.383885	7.78632	0.237024	0.626364	0.770521	0.770521	FALSE
Unnamed organism	0.89117	8.52825	1.21807	0.26974	0.521117	0.521117	FALSE
Unnamed organism 1	0.118856	8.36759	0.0152074	0.901855	0.954808	0.954808	FALSE
Unnamed organism 10	0.676436	7.86681	0.711294	0.399014	0.628475	0.628475	FALSE
Unnamed organism 11	0.70458	7.82095	0.812353	0.367425	0.602887	0.602887	FALSE
Unnamed organism 12	1.09976	7.75662	1.95204	0.162367	0.417618	0.417618	FALSE
Unnamed organism 13	0.256166	7.66203	0.0729612	0.787073	0.875031	0.875031	FALSE
Unnamed organism 137	2.88748	6.64805	7.19805	0.00729829	0.0587597	0.0587597	FALSE
Unnamed organism 14	0.921166	7.58428	1.15909	0.281655	0.533197	0.533197	FALSE
Unnamed organism 15	-0.0986284	7.39845	0.01365	0.906992	0.957903	0.957903	FALSE
Unnamed organism 16	0.683874	7.38016	0.682178	0.408838	0.634138	0.634138	FALSE
Unnamed organism 17	0.524752	7.38303	0.348939	0.554714	0.719798	0.719798	FALSE
Unnamed organism 18	0.817522	7.37084	0.978029	0.322686	0.568808	0.568808	FALSE
Unnamed organism 19	0.979467	7.36123	1.29415	0.255284	0.505602	0.505602	FALSE
Unnamed organism 2	0.3117	8.36222	0.157293	0.691661	0.805697	0.805697	FALSE
Unnamed organism 20	0.847427	7.337	0.874795	0.349631	0.586543	0.586543	FALSE
Unnamed organism 21	0.385212	7.32971	0.204825	0.650854	0.778846	0.778846	FALSE
Unnamed organism 22	0.603733	7.352	0.438265	0.507961	0.69131	0.69131	FALSE
Unnamed organism 23	0.6804	7.25423	0.719461	0.396321	0.627085	0.627085	FALSE
Unnamed organism 24	1.27109	7.27425	2.08901	0.148362	0.396932	0.396932	FALSE
Unnamed organism 25	1.00617	7.30189	1.30695	0.252948	0.503217	0.503217	FALSE
Unnamed organism 26	1.10604	7.25177	1.88234	0.170068	0.42789	0.42789	FALSE
Unnamed organism 27	0.882748	7.20617	1.11703	0.29056	0.541499	0.541499	FALSE
Unnamed organism 28	0.909601	7.1947	1.23405	0.266621	0.518563	0.518563	FALSE
Unnamed organism 29	0.724604	7.1446	0.646463	0.42138	0.642651	0.642651	FALSE
Unnamed organism 3	0.74578	8.32913	0.812396	0.367413	0.602887	0.602887	FALSE
Unnamed organism 32	1.0559	7.10454	1.59929	0.206004	0.472309	0.472309	FALSE
Unnamed organism 33	0.430708	7.14328	0.234859	0.627944	0.770536	0.770536	FALSE
Unnamed organism 34	0.853134	7.16637	0.91408	0.339034	0.577626	0.577626	FALSE
Unnamed organism 35	0.841311	7.12576	0.951576	0.329318	0.575227	0.575227	FALSE
Unnamed organism 37	1.50796	7.12109	2.70897	0.0997854	0.312348	0.312348	FALSE
Unnamed organism 38	2.7218	7.07331	7.23068	0.0071668	0.0582429	0.0582429	FALSE
Unnamed organism 39	0.180769	7.09092	0.0309258	0.860406	0.92507	0.92507	FALSE
Unnamed organism 4	0.548776	8.28624	0.46004	0.497605	0.688141	0.688141	FALSE
Unnamed organism 40	0.784819	7.06049	0.880592	0.34804	0.585655	0.585655	FALSE
Unnamed organism 41	0.304821	7.09095	0.115288	0.734203	0.836134	0.836134	FALSE
Unnamed organism 42	0.764335	7.04644	0.649854	0.420165	0.641913	0.641913	FALSE
Unnamed organism 43	0.874768	7.02661	1.1638	0.280678	0.532151	0.532151	FALSE
Unnamed organism 49	1.1488	6.95034	2.11099	0.146245	0.39309	0.39309	FALSE
Unnamed organism 5	0.584967	8.16221	0.527039	0.467854	0.669856	0.669856	FALSE
Unnamed organism 50	2.52614	6.91845	7.62777	0.00574762	0.0497457	0.0497457	FALSE
Unnamed organism 52	0.619809	6.95379	0.554595	0.456446	0.661689	0.661689	FALSE
Unnamed organism 53	1.08238	6.9695	1.32569	0.249574	0.501136	0.501136	FALSE
Unnamed organism 57	1.07848	6.96639	1.5499	0.21315	0.480412	0.480412	FALSE
Unnamed organism 58	1.32284	6.99331	2.00596	0.156682	0.410313	0.410313	FALSE
Unnamed organism 6	0.481548	8.06495	0.343686	0.557709	0.723142	0.723142	FALSE
Unnamed organism 60	3.22991	6.89842	9.46614	0.00209299	0.0244795	0.0244795	TRUE
Unnamed organism 67	2.59583	6.84783	6.31501	0.011972	0.0797057	0.0797057	FALSE
Unnamed organism 7	0.694609	8.01647	0.860981	0.353464	0.590698	0.590698	FALSE
Unnamed organism 73	2.72839	6.82487	9.00311	0.00269521	0.0293422	0.0293422	TRUE
Unnamed organism 76	2.93143	6.79611	8.52278	0.00350728	0.0347984	0.0347984	TRUE
Unnamed organism 8	0.494409	8.05753	0.416454	0.518712	0.694349	0.694349	FALSE
Unnamed organism 85	3.39171	6.79988	10.0623	0.00151337	0.0195496	0.0195496	TRUE
Unnamed organism 9	0.754223	7.92497	0.906515	0.341041	0.580473	0.580473	FALSE
Unnamed organism 93	2.95299	6.75178	8.28185	0.00400433	0.0375436	0.0375436	FALSE
